# Supplementary material for: Crystal structure of ethyl 2-(4-chlorophenyl)-3-cyclopentyl-4-oxo-1-propyl­imidazolidine-5-carboxylate
Source: Acta Crystallogr E Crystallogr Commun. 2015 Aug 22;71(Pt 9):o682–3. doi: 10.1107/S2056989015015364 (PMC4555374; doi:10.1107/S2056989015015364)
Supplement: Supplementary file 1 [file e-71-0o682-sup1.cif]

##############################################################################
#                                                                            #
# This CIF contains the data in a paper accepted for publication in          #
# Acta Crystallographica Section E. It conforms to the requirements of       #
# Notes for Authors for Acta Crystallographica Section E, and has been       #
# peer reviewed under the auspices of the IUCr Commission on Journals.       #
#                                                                            #
# Full details of the Crystallographic Information File format               #
# are given in the paper "The Crystallographic Information File (CIF):       #
# a New Standard Archive File for Crystallography" by S. R. Hall, F. H.      #
# Allen and I. D. Brown [Acta Cryst. (1991), A47, 655-685].                  #
#                                                                            #
# The current version of the core CIF dictionary is obtainable from          #
# ftp://ftp.iucr.org/pub/cif_core.dic.                                       #
#                                                                            #
# Software is freely available for graphical display of the structure(s)     #
# in this CIF. For information consult the CIF software page                 #
# http://www.iucr.org/resources/cif/software.                                #
#                                                                            #
# This file may be used for bona fide research purposes within the           #
# scientific community so long as proper attribution is given to the journal # 
# article from which it was obtained.                                        #
#                                                                            #
##############################################################################
data_I
_audit_creation_method     SHELXL-97
_chemical_name_systematic
;
Ethyl 2-(4-chlorophenyl)-3-cyclopentyl-4-oxo-1-propylimidazolidine-5-carboxylate
;
_chemical_name_common     ?
_chemical_formula_moiety     'C20 H27 Cl N2 O3'
_chemical_formula_sum     'C20 H27 Cl N2 O3'
_chemical_formula_iupac     'C20 H27 Cl N2 O3'
_chemical_formula_weight     378.89
_chemical_melting_point     ?
_symmetry_cell_setting     triclinic
_symmetry_space_group_name_H-M     'P -1'
_symmetry_space_group_name_Hall     '-P 1'
loop_
    _symmetry_equiv_pos_as_xyz
    'x, y, z'
    '-x, -y, -z'
_cell_length_a     9.083(7)
_cell_length_b     11.201(6)
_cell_length_c     11.846(6)
_cell_angle_alpha     117.75(4)
_cell_angle_beta     90.49(5)
_cell_angle_gamma     104.08(6)
_cell_volume     1024.1(11)
_cell_formula_units_Z     2
_cell_measurement_reflns_used     25
_cell_measurement_theta_min     10
_cell_measurement_theta_max     15
_cell_measurement_temperature     298(2)
_exptl_crystal_description     prism
_exptl_crystal_colour     colorless
_exptl_crystal_size_max     0.4
_exptl_crystal_size_mid     0.3
_exptl_crystal_size_min     0.2
_exptl_crystal_density_diffrn     1.229
_exptl_crystal_density_meas     ?
_exptl_crystal_density_method     'not measured'
_exptl_crystal_F_000     404
_exptl_absorpt_coefficient_mu     0.207
_exptl_absorpt_correction_type     none
_exptl_absorpt_process_details     ?
_exptl_absorpt_correction_T_min     ?
_exptl_absorpt_correction_T_max     ?
_exptl_special_details     ?
_diffrn_ambient_temperature     298(2)
_diffrn_radiation_type     MoK\a
_diffrn_radiation_wavelength     0.71073
_diffrn_radiation_source     'fine-focus sealed tube'
_diffrn_radiation_monochromator     graphite
_diffrn_measurement_device_type     'Enraf--Nonius CAD-4'
_diffrn_measurement_method     \w/2\q
_diffrn_detector_area_resol_mean     ?
_diffrn_reflns_number     6270
_diffrn_reflns_av_R_equivalents     0.0241
_diffrn_reflns_av_sigmaI/netI     0.0475
_diffrn_reflns_theta_min     2.09
_diffrn_reflns_theta_max     26.97
_diffrn_reflns_theta_full     26.97
_diffrn_measured_fraction_theta_max     0.997
_diffrn_measured_fraction_theta_full     0.997
_diffrn_reflns_limit_h_min     -11
_diffrn_reflns_limit_h_max     3
_diffrn_reflns_limit_k_min     -14
_diffrn_reflns_limit_k_max     14
_diffrn_reflns_limit_l_min     -15
_diffrn_reflns_limit_l_max     15
_diffrn_standards_number     2
_diffrn_standards_interval_count     120
_diffrn_standards_interval_time     ?
_diffrn_standards_decay_%     4
loop_
    _diffrn_standard_refln_index_h
    _diffrn_standard_refln_index_k
    _diffrn_standard_refln_index_l
    1 -1 -6
    1 -2 6
_refine_special_details
;
Refinement of <i>F</i>^2^ against ALL reflections. The weighted <i>R</i>-factor
<i>wR</i> and goodness of fit <i>S</i> are based on <i>F</i>^2^, conventional
<i>R</i>-factors <i>R</i> are based on <i>F</i>, with <i>F</i> set to zero for
negative <i>F</i>^2^. The threshold expression of <i>F</i>^2^ >
\s(<i>F</i>^2^) is used only for calculating <i>R</i>-factors(gt) <i>etc</i>.
and is not relevant to the choice of reflections for refinement.
<i>R</i>-factors based on <i>F</i>^2^ are statistically about twice as large
as those based on <i>F</i>, and <i>R</i>- factors based on ALL data will be
even larger.
;
_reflns_number_total     4439
_reflns_number_gt     2533
_reflns_threshold_expression     I>2\s(I)
_refine_ls_structure_factor_coef     Fsqd
_refine_ls_matrix_type     full
_refine_ls_R_factor_all     0.1100
_refine_ls_R_factor_gt     0.0572
_refine_ls_wR_factor_gt     0.1497
_refine_ls_wR_factor_ref     0.1804
_refine_ls_goodness_of_fit_ref     0.987
_refine_ls_restrained_S_all     0.987
_refine_ls_number_reflns     4439
_refine_ls_number_parameters     295
_refine_ls_number_restraints     0
_refine_ls_hydrogen_treatment     mixed
_refine_ls_weighting_scheme     calc
_refine_ls_weighting_details
         'calc w=1/[\s^2^(Fo^2^)+(0.1064P)^2^+0.0609P] where P=(Fo^2^+2Fc^2^)/3'
_atom_sites_solution_hydrogens     geom
_atom_sites_solution_primary     direct
_atom_sites_solution_secondary     difmap
_refine_ls_shift/su_max     0.043
_refine_ls_shift/su_mean     0.004
_refine_diff_density_max     0.311
_refine_diff_density_min     -0.192
_refine_ls_extinction_method     none
_refine_ls_extinction_coef     ?
loop_
    _atom_type_symbol
    _atom_type_description
    _atom_type_scat_dispersion_real
    _atom_type_scat_dispersion_imag
    _atom_type_scat_source
    'O' 'O' 0.0106 0.0060
                         'International Tables Vol C Tables 4.2.6.8 and 6.1.1.4'
    'C' 'C' 0.0033 0.0016
                         'International Tables Vol C Tables 4.2.6.8 and 6.1.1.4'
    'H' 'H' 0.0000 0.0000
                         'International Tables Vol C Tables 4.2.6.8 and 6.1.1.4'
    'N' 'N' 0.0061 0.0033
                         'International Tables Vol C Tables 4.2.6.8 and 6.1.1.4'
    'Cl' 'Cl' 0.1484 0.1585
                         'International Tables Vol C Tables 4.2.6.8 and 6.1.1.4'
_computing_data_collection
;
CAD-4 EXPRESS (Duisenberg, 1992; Mac\'i\<cek & Yordanov, 1992)
;
_computing_cell_refinement
;
CAD-4 EXPRESS (Duisenberg, 1992; Mac\'i\<cek & Yordanov, 1992)
;
_computing_data_reduction
;
XCAD4 (Harms & Wocadlo, 1995)
;
_computing_structure_solution
;
SHELXS97 (Sheldrick, 2008)
;
_computing_structure_refinement
;
SHELXL97 (Sheldrick, 2008)
;
_computing_molecular_graphics
;
DIAMOND (Brandenburg & Putz, 2005)
;
_computing_publication_material
;
WinGX (Farrugia, 2012)and publCIF (Westrip, 2010)
;
loop_
    _atom_site_type_symbol
    _atom_site_label
    _atom_site_fract_x
    _atom_site_fract_y
    _atom_site_fract_z
    _atom_site_U_iso_or_equiv
    _atom_site_adp_type
    _atom_site_calc_flag
    _atom_site_refinement_flags
    _atom_site_occupancy
    _atom_site_symmetry_multiplicity
    _atom_site_disorder_assembly
    _atom_site_disorder_group
    Cl Cl1 1.01028(10) 0.71959(8) 0.06769(7) 0.0791(3) Uani d . 1 1 . .
    O O1 0.5260(2) 0.67479(19) 0.72389(18) 0.0698(6) Uani d . 1 1 . .
    O O2 0.5879(2) 0.87245(18) 0.91481(16) 0.0650(5) Uani d . 1 1 . .
    O O3 0.4728(3) 0.9785(2) 0.69803(19) 0.0759(6) Uani d . 1 1 . .
    N N1 0.7774(2) 0.82492(19) 0.64046(17) 0.0461(5) Uani d . 1 1 . .
    N N2 0.5635(2) 0.8158(2) 0.53131(18) 0.0502(5) Uani d . 1 1 . .
    C C1 0.8327(3) 0.6004(3) 0.1915(2) 0.0570(7) Uani d . 1 1 . .
    C C2 0.7634(3) 0.7335(2) 0.4011(2) 0.0441(5) Uani d . 1 1 . .
    C C3 0.4957(4) 0.7979(4) 0.9770(3) 0.0732(9) Uani d . 1 1 . .
    C C4 0.9202(4) 0.8525(3) 0.3002(2) 0.0606(7) Uani d . 1 1 . .
    C C5 0.6794(3) 0.7399(2) 0.5138(2) 0.0442(5) Uani d . 1 1 . .
    C C6 0.9138(3) 0.7244(3) 0.1961(2) 0.0538(6) Uani d . 1 1 . .
    C C7 0.6788(3) 0.8889(2) 0.7346(2) 0.0503(6) Uani d . 1 1 . .
    C C8 0.5893(3) 0.7974(3) 0.7891(2) 0.0502(6) Uani d . 1 1 . .
    C C9 0.5592(3) 0.9044(2) 0.6558(2) 0.0527(6) Uani d . 1 1 . .
    C C10 0.7574(3) 0.6052(2) 0.2946(2) 0.0507(6) Uani d . 1 1 . .
    C C11 0.4526(4) 0.7868(3) 0.4255(3) 0.0635(7) Uani d . 1 1 . .
    C C12 0.8435(3) 0.8565(3) 0.4024(2) 0.0559(7) Uani d . 1 1 . .
    C C13 1.0021(4) 0.7211(4) 0.5907(3) 0.0706(8) Uani d . 1 1 . .
    C C14 0.8731(3) 0.7538(3) 0.6745(2) 0.0555(6) Uani d . 1 1 . .
    C C15 0.9604(4) 0.8461(4) 0.8118(3) 0.0717(8) Uani d . 1 1 . .
    C C16 1.1058(4) 0.8014(6) 0.8072(4) 0.1159(15) Uani d . 1 1 . .
    H H16A 1.1940 0.8836 0.8458 0.139 Uiso calc . 1 1 . .
    H H16B 1.1023 0.7511 0.8556 0.139 Uiso calc . 1 1 . .
    C C17 1.1201(4) 0.7121(5) 0.6750(4) 0.1030(12) Uani d . 1 1 . .
    H H17A 1.1022 0.6159 0.6581 0.124 Uiso calc . 1 1 . .
    H H17B 1.2224 0.7432 0.6574 0.124 Uiso calc . 1 1 . .
    C C18 0.5848(5) 0.7287(5) 1.0162(4) 0.1136(14) Uani d . 1 1 . .
    H H18A 0.5229 0.6808 1.0561 0.170 Uiso calc . 1 1 . .
    H H18B 0.6730 0.7974 1.0764 0.170 Uiso calc . 1 1 . .
    H H18C 0.6176 0.6619 0.9419 0.170 Uiso calc . 1 1 . .
    C C19 0.3480(4) 0.6381(3) 0.3616(3) 0.0785(9) Uani d . 1 1 . .
    H H19A 0.4093 0.5724 0.3275 0.094 Uiso calc . 1 1 . .
    H H19B 0.2937 0.6217 0.4255 0.094 Uiso calc . 1 1 . .
    C C20 0.2353(5) 0.6120(6) 0.2556(4) 0.1300(17) Uani d . 1 1 . .
    H H20A 0.1705 0.5173 0.2180 0.195 Uiso calc . 1 1 . .
    H H20B 0.2886 0.6256 0.1911 0.195 Uiso calc . 1 1 . .
    H H20C 0.1737 0.6762 0.2892 0.195 Uiso calc . 1 1 . .
    H H1 0.626(2) 0.645(2) 0.4965(19) 0.032(5) Uiso d . 1 1 . .
    H H2 0.697(3) 0.519(2) 0.297(2) 0.041(6) Uiso d . 1 1 . .
    H H3 0.734(3) 0.979(3) 0.802(3) 0.067(8) Uiso d . 1 1 . .
    H H4 0.392(4) 0.738(4) 0.923(3) 0.096(11) Uiso d . 1 1 . .
    H H5 0.826(3) 0.513(3) 0.115(3) 0.073(8) Uiso d . 1 1 . .
    H H6 0.972(3) 0.937(3) 0.310(3) 0.073(9) Uiso d . 1 1 . .
    H H7 0.806(3) 0.668(3) 0.667(2) 0.051(6) Uiso d . 1 1 . .
    H H8 0.497(4) 0.796(3) 0.365(3) 0.082(10) Uiso d . 1 1 . .
    H H9 0.952(4) 0.624(3) 0.516(3) 0.091(10) Uiso d . 1 1 . .
    H H10 0.842(3) 0.951(3) 0.476(3) 0.075(8) Uiso d . 1 1 . .
    H H11 0.908(4) 0.827(3) 0.868(3) 0.090(10) Uiso d . 1 1 . .
    H H12 0.470(4) 0.875(4) 1.053(4) 0.098(11) Uiso d . 1 1 . .
    H H13 0.375(4) 0.834(4) 0.460(3) 0.107(12) Uiso d . 1 1 . .
    H H14 1.051(4) 0.812(4) 0.585(3) 0.100(11) Uiso d . 1 1 . .
    H H15 0.982(4) 0.953(4) 0.834(3) 0.091(10) Uiso d . 1 1 . .
loop_
    _atom_site_aniso_label
    _atom_site_aniso_U_11
    _atom_site_aniso_U_22
    _atom_site_aniso_U_33
    _atom_site_aniso_U_12
    _atom_site_aniso_U_13
    _atom_site_aniso_U_23
    Cl1 0.0968(6) 0.0929(6) 0.0563(4) 0.0280(5) 0.0331(4) 0.0418(4)
    O1 0.0915(14) 0.0523(11) 0.0569(11) 0.0042(10) 0.0224(10) 0.0269(9)
    O2 0.0894(14) 0.0616(11) 0.0461(9) 0.0212(10) 0.0243(9) 0.0274(8)
    O3 0.0993(16) 0.0773(13) 0.0715(13) 0.0525(12) 0.0327(11) 0.0386(11)
    N1 0.0511(11) 0.0486(11) 0.0392(9) 0.0109(9) 0.0068(8) 0.0231(8)
    N2 0.0523(12) 0.0537(11) 0.0478(11) 0.0174(9) 0.0079(9) 0.0259(9)
    C1 0.0669(17) 0.0512(14) 0.0442(13) 0.0164(13) 0.0117(12) 0.0160(12)
    C2 0.0476(13) 0.0434(12) 0.0386(11) 0.0092(10) 0.0040(10) 0.0195(10)
    C3 0.098(3) 0.077(2) 0.0580(17) 0.034(2) 0.0333(18) 0.0390(16)
    C4 0.082(2) 0.0509(15) 0.0496(14) 0.0093(14) 0.0154(13) 0.0292(13)
    C5 0.0466(13) 0.0408(12) 0.0431(12) 0.0079(10) 0.0092(10) 0.0206(10)
    C6 0.0582(15) 0.0662(16) 0.0408(12) 0.0165(12) 0.0115(11) 0.0291(12)
    C7 0.0661(16) 0.0399(12) 0.0402(12) 0.0088(11) 0.0116(11) 0.0185(10)
    C8 0.0585(15) 0.0484(14) 0.0449(12) 0.0150(12) 0.0134(11) 0.0232(11)
    C9 0.0648(16) 0.0467(13) 0.0522(14) 0.0180(12) 0.0199(12) 0.0268(11)
    C10 0.0552(15) 0.0440(13) 0.0485(13) 0.0104(11) 0.0102(11) 0.0205(11)
    C11 0.0627(18) 0.0772(19) 0.0590(17) 0.0239(16) 0.0066(14) 0.0375(16)
    C12 0.0757(18) 0.0411(13) 0.0445(13) 0.0083(12) 0.0145(12) 0.0192(11)
    C13 0.074(2) 0.081(2) 0.0568(17) 0.0360(18) 0.0077(15) 0.0262(17)
    C14 0.0581(16) 0.0553(15) 0.0593(15) 0.0118(13) 0.0038(13) 0.0346(13)
    C15 0.073(2) 0.100(3) 0.0519(16) 0.0268(18) 0.0068(14) 0.0434(17)
    C16 0.080(3) 0.208(5) 0.073(2) 0.058(3) 0.0089(19) 0.070(3)
    C17 0.087(3) 0.151(3) 0.083(2) 0.061(3) 0.008(2) 0.053(2)
    C18 0.129(3) 0.156(4) 0.120(3) 0.067(3) 0.041(3) 0.104(3)
    C19 0.072(2) 0.084(2) 0.0719(19) 0.0244(17) 0.0029(16) 0.0309(17)
    C20 0.087(3) 0.165(4) 0.110(3) 0.025(3) -0.030(2) 0.050(3)
_geom_special_details
;
All e.s.d.'s (except the e.s.d. in the dihedral angle between two l.s. planes)
are estimated using the full covariance matrix. The cell e.s.d.'s are taken
into account individually in the estimation of e.s.d.'s in distances, angles
and torsion angles; correlations between e.s.d.'s in cell parameters are only
used when they are defined by crystal symmetry. An approximate (isotropic)
treatment of cell e.s.d.'s is used for estimating e.s.d.'s involving l.s.
planes.
;
loop_
    _geom_bond_atom_site_label_1
    _geom_bond_atom_site_label_2
    _geom_bond_site_symmetry_2
    _geom_bond_distance
    _geom_bond_publ_flag
    Cl1 C6 . 1.747(3) ?
    O1 C8 . 1.197(3) ?
    O2 C8 . 1.328(3) ?
    O2 C3 . 1.478(3) ?
    O3 C9 . 1.222(3) ?
    N1 C7 . 1.464(3) ?
    N1 C5 . 1.478(3) ?
    N1 C14 . 1.478(3) ?
    N2 C9 . 1.348(3) ?
    N2 C11 . 1.460(4) ?
    N2 C5 . 1.466(3) ?
    C1 C6 . 1.380(4) ?
    C1 C10 . 1.391(3) ?
    C1 H5 . 0.96(3) ?
    C2 C12 . 1.385(3) ?
    C2 C10 . 1.390(3) ?
    C2 C5 . 1.525(3) ?
    C3 C18 . 1.452(5) ?
    C3 H4 . 1.01(4) ?
    C3 H12 . 0.99(4) ?
    C4 C6 . 1.376(4) ?
    C4 C12 . 1.390(4) ?
    C4 H6 . 0.90(3) ?
    C5 H1 . 0.97(2) ?
    C7 C9 . 1.518(4) ?
    C7 C8 . 1.533(3) ?
    C7 H3 . 0.95(3) ?
    C10 H2 . 1.00(2) ?
    C11 C19 . 1.515(5) ?
    C11 H8 . 0.86(3) ?
    C11 H13 . 0.96(4) ?
    C12 H10 . 1.01(3) ?
    C13 C17 . 1.511(5) ?
    C13 C14 . 1.543(4) ?
    C13 H9 . 1.01(3) ?
    C13 H14 . 1.03(4) ?
    C14 C15 . 1.535(4) ?
    C14 H7 . 0.97(2) ?
    C15 C16 . 1.515(5) ?
    C15 H11 . 0.90(3) ?
    C15 H15 . 1.07(3) ?
    C16 C17 . 1.441(5) ?
    C16 H16A . 0.9700 ?
    C16 H16B . 0.9700 ?
    C17 H17A . 0.9700 ?
    C17 H17B . 0.9701 ?
    C18 H18A . 0.9600 ?
    C18 H18B . 0.9600 ?
    C18 H18C . 0.9600 ?
    C19 C20 . 1.483(5) ?
    C19 H19A . 0.9700 ?
    C19 H19B . 0.9700 ?
    C20 H20A . 0.9600 ?
    C20 H20B . 0.9599 ?
    C20 H20C . 0.9600 ?
loop_
    _geom_angle_atom_site_label_1
    _geom_angle_atom_site_label_2
    _geom_angle_atom_site_label_3
    _geom_angle_site_symmetry_1
    _geom_angle_site_symmetry_3
    _geom_angle
    _geom_angle_publ_flag
    C8 O2 C3 . . 116.5(2) ?
    C7 N1 C5 . . 106.60(19) ?
    C7 N1 C14 . . 116.08(19) ?
    C5 N1 C14 . . 115.95(19) ?
    C9 N2 C11 . . 123.2(2) ?
    C9 N2 C5 . . 113.4(2) ?
    C11 N2 C5 . . 123.1(2) ?
    C6 C1 C10 . . 119.3(2) ?
    C6 C1 H5 . . 118.8(17) ?
    C10 C1 H5 . . 121.8(17) ?
    C12 C2 C10 . . 119.2(2) ?
    C12 C2 C5 . . 120.1(2) ?
    C10 C2 C5 . . 120.7(2) ?
    C18 C3 O2 . . 110.8(3) ?
    C18 C3 H4 . . 117(2) ?
    O2 C3 H4 . . 111(2) ?
    C18 C3 H12 . . 111(2) ?
    O2 C3 H12 . . 103(2) ?
    H4 C3 H12 . . 103(3) ?
    C6 C4 C12 . . 119.1(2) ?
    C6 C4 H6 . . 125.9(19) ?
    C12 C4 H6 . . 115.0(19) ?
    N2 C5 N1 . . 101.47(18) ?
    N2 C5 C2 . . 110.85(19) ?
    N1 C5 C2 . . 113.85(19) ?
    N2 C5 H1 . . 107.4(12) ?
    N1 C5 H1 . . 113.1(12) ?
    C2 C5 H1 . . 109.7(12) ?
    C4 C6 C1 . . 121.2(2) ?
    C4 C6 Cl1 . . 119.1(2) ?
    C1 C6 Cl1 . . 119.7(2) ?
    N1 C7 C9 . . 103.22(19) ?
    N1 C7 C8 . . 115.3(2) ?
    C9 C7 C8 . . 105.8(2) ?
    N1 C7 H3 . . 111.6(16) ?
    C9 C7 H3 . . 109.3(16) ?
    C8 C7 H3 . . 111.0(16) ?
    O1 C8 O2 . . 125.5(2) ?
    O1 C8 C7 . . 123.1(2) ?
    O2 C8 C7 . . 111.4(2) ?
    O3 C9 N2 . . 127.3(3) ?
    O3 C9 C7 . . 126.4(2) ?
    N2 C9 C7 . . 106.2(2) ?
    C2 C10 C1 . . 120.4(2) ?
    C2 C10 H2 . . 116.7(12) ?
    C1 C10 H2 . . 122.9(12) ?
    N2 C11 C19 . . 112.9(3) ?
    N2 C11 H8 . . 112(2) ?
    C19 C11 H8 . . 106(2) ?
    N2 C11 H13 . . 109(2) ?
    C19 C11 H13 . . 97(2) ?
    H8 C11 H13 . . 119(3) ?
    C2 C12 C4 . . 120.8(2) ?
    C2 C12 H10 . . 119.8(16) ?
    C4 C12 H10 . . 119.3(16) ?
    C17 C13 C14 . . 103.6(3) ?
    C17 C13 H9 . . 109.5(18) ?
    C14 C13 H9 . . 103.7(19) ?
    C17 C13 H14 . . 105(2) ?
    C14 C13 H14 . . 105.6(19) ?
    H9 C13 H14 . . 127(3) ?
    N1 C14 C15 . . 112.0(2) ?
    N1 C14 C13 . . 113.7(2) ?
    C15 C14 C13 . . 103.3(2) ?
    N1 C14 H7 . . 107.9(14) ?
    C15 C14 H7 . . 109.7(14) ?
    C13 C14 H7 . . 110.2(14) ?
    C16 C15 C14 . . 104.7(3) ?
    C16 C15 H11 . . 107(2) ?
    C14 C15 H11 . . 111(2) ?
    C16 C15 H15 . . 113.1(18) ?
    C14 C15 H15 . . 107.8(18) ?
    H11 C15 H15 . . 113(3) ?
    C17 C16 C15 . . 109.3(3) ?
    C17 C16 H16A . . 109.8 ?
    C15 C16 H16A . . 109.8 ?
    C17 C16 H16B . . 109.8 ?
    C15 C16 H16B . . 109.8 ?
    H16A C16 H16B . . 108.3 ?
    C16 C17 C13 . . 107.5(3) ?
    C16 C17 H17A . . 110.2 ?
    C13 C17 H17A . . 110.2 ?
    C16 C17 H17B . . 110.2 ?
    C13 C17 H17B . . 110.2 ?
    H17A C17 H17B . . 108.5 ?
    C3 C18 H18A . . 109.5 ?
    C3 C18 H18B . . 109.5 ?
    H18A C18 H18B . . 109.5 ?
    C3 C18 H18C . . 109.5 ?
    H18A C18 H18C . . 109.5 ?
    H18B C18 H18C . . 109.5 ?
    C20 C19 C11 . . 111.8(3) ?
    C20 C19 H19A . . 109.3 ?
    C11 C19 H19A . . 109.3 ?
    C20 C19 H19B . . 109.3 ?
    C11 C19 H19B . . 109.3 ?
    H19A C19 H19B . . 107.9 ?
    C19 C20 H20A . . 109.5 ?
    C19 C20 H20B . . 109.5 ?
    H20A C20 H20B . . 109.5 ?
    C19 C20 H20C . . 109.5 ?
    H20A C20 H20C . . 109.5 ?
    H20B C20 H20C . . 109.5 ?
loop_
    _geom_hbond_atom_site_label_D
    _geom_hbond_atom_site_label_H
    _geom_hbond_atom_site_label_A
    _geom_hbond_site_symmetry_A
    _geom_hbond_distance_DH
    _geom_hbond_distance_HA
    _geom_hbond_distance_DA
    _geom_hbond_angle_DHA
    C10 H2 O1 2_666 1.00(2) 2.50(3) 3.454(4) 160(2)
    C3 H12 O3 2_677 0.99(4) 2.59(4) 3.439(5) 143(3)
    C16 H16B Cl1 1_556 0.97 2.80 3.662(6) 148
_iucr_refine_instructions_details
;
TITL you24 in P -1
CELL  0.71073   9.0830  11.2015  11.8459  117.752   90.493  104.082
ZERR     2.00   0.0070   0.0060   0.0060    0.040    0.050    0.060
LATT   1
SFAC  O    C    H    N    CL
UNIT  6    40   54   4    2
ACTA
BOND   $H
OMIT   2   2   1
OMIT   0  -6   4
OMIT  -4   2   1
L.S.  4
WGHT    0.106400    0.060900
FVAR       1.07763
CL1   5    1.010277    0.719590    0.067693    11.00000    0.09681    0.09293 =
         0.05627    0.04178    0.03305    0.02798
O1    1    0.525968    0.674787    0.723888    11.00000    0.09151    0.05227 =
         0.05694    0.02686    0.02244    0.00415
O2    1    0.587885    0.872448    0.914814    11.00000    0.08940    0.06161 =
         0.04615    0.02736    0.02432    0.02119
O3    1    0.472783    0.978537    0.698028    11.00000    0.09930    0.07726 =
         0.07155    0.03856    0.03267    0.05249
N1    4    0.777404    0.824916    0.640456    11.00000    0.05113    0.04862 =
         0.03920    0.02312    0.00677    0.01086
N2    4    0.563503    0.815775    0.531307    11.00000    0.05229    0.05374 =
         0.04782    0.02591    0.00791    0.01745
C1    2    0.832716    0.600393    0.191514    11.00000    0.06693    0.05124 =
         0.04424    0.01604    0.01170    0.01644
C2    2    0.763410    0.733542    0.401119    11.00000    0.04759    0.04341 =
         0.03863    0.01945    0.00403    0.00921
C3    2    0.495673    0.797900    0.977023    11.00000    0.09826    0.07749 =
         0.05800    0.03903    0.03332    0.03412
C4    2    0.920208    0.852473    0.300159    11.00000    0.08211    0.05090 =
         0.04957    0.02918    0.01539    0.00927
C5    2    0.679422    0.739927    0.513804    11.00000    0.04656    0.04083 =
         0.04308    0.02064    0.00917    0.00794
C6    2    0.913786    0.724369    0.196071    11.00000    0.05817    0.06620 =
         0.04082    0.02911    0.01152    0.01651
C7    2    0.678801    0.888920    0.734579    11.00000    0.06608    0.03995 =
         0.04022    0.01849    0.01162    0.00880
C8    2    0.589287    0.797353    0.789126    11.00000    0.05850    0.04837 =
         0.04489    0.02319    0.01342    0.01503
C9    2    0.559220    0.904366    0.655799    11.00000    0.06478    0.04665 =
         0.05220    0.02680    0.01986    0.01805
C10   2    0.757407    0.605202    0.294618    11.00000    0.05521    0.04401 =
         0.04852    0.02054    0.01023    0.01037
C11   2    0.452578    0.786803    0.425471    11.00000    0.06272    0.07719 =
         0.05898    0.03746    0.00662    0.02393
C12   2    0.843453    0.856512    0.402378    11.00000    0.07571    0.04113 =
         0.04454    0.01923    0.01448    0.00830
C13   2    1.002089    0.721130    0.590741    11.00000    0.07369    0.08112 =
         0.05683    0.02622    0.00770    0.03598
C14   2    0.873131    0.753834    0.674532    11.00000    0.05814    0.05532 =
         0.05929    0.03456    0.00380    0.01176
C15   2    0.960388    0.846138    0.811831    11.00000    0.07256    0.10040 =
         0.05194    0.04342    0.00681    0.02677
C16   2    1.105829    0.801423    0.807168    11.00000    0.08029    0.20788 =
         0.07329    0.07048    0.00885    0.05801
AFIX  21
H16A  3    1.193962    0.883643    0.845839    11.00000   -1.20000
H16B  3    1.102284    0.751103    0.855617    11.00000   -1.20000
AFIX   0
C17   2    1.120119    0.712110    0.674967    11.00000    0.08679    0.15102 =
         0.08312    0.05296    0.00783    0.06096
AFIX  21
H17A  3    1.102202    0.615926    0.658109    11.00000   -1.20000
H17B  3    1.222365    0.743217    0.657365    11.00000   -1.20000
AFIX   0
C18   2    0.584837    0.728660    1.016183    11.00000    0.12919    0.15576 =
         0.11962    0.10416    0.04063    0.06662
AFIX  31
H18A  3    0.522899    0.680829    1.056136    11.00000   -1.50000
H18B  3    0.672987    0.797418    1.076409    11.00000   -1.50000
H18C  3    0.617597    0.661940    0.941905    11.00000   -1.50000
AFIX   0
C19   2    0.347969    0.638063    0.361597    11.00000    0.07241    0.08421 =
         0.07187    0.03090    0.00291    0.02441
AFIX  21
H19A  3    0.409331    0.572436    0.327515    11.00000   -1.20000
H19B  3    0.293660    0.621688    0.425460    11.00000   -1.20000
AFIX   0
C20   2    0.235263    0.611983    0.255642    11.00000    0.08707    0.16519 =
         0.10998    0.04961   -0.02989    0.02510
AFIX  31
H20A  3    0.170529    0.517261    0.217988    11.00000   -1.50000
H20B  3    0.288645    0.625630    0.191130    11.00000   -1.50000
H20C  3    0.173659    0.676175    0.289225    11.00000   -1.50000
AFIX   0
H1    3    0.626485    0.645293    0.496532    11.00000    0.03172
H2    3    0.697030    0.519384    0.296653    11.00000    0.04056
H3    3    0.733756    0.979358    0.802087    11.00000    0.06705
H4    3    0.392123    0.738376    0.923390    11.00000    0.09592
H5    3    0.825714    0.512920    0.114707    11.00000    0.07326
H6    3    0.971808    0.936790    0.309954    11.00000    0.07308
H7    3    0.806083    0.667739    0.667054    11.00000    0.05075
H8    3    0.497318    0.796076    0.365108    11.00000    0.08154
H9    3    0.952416    0.624165    0.515986    11.00000    0.09088
H10   3    0.841654    0.950593    0.476186    11.00000    0.07504
H11   3    0.907942    0.826723    0.867897    11.00000    0.08981
H12   3    0.470076    0.875068    1.053013    11.00000    0.09762
H13   3    0.375350    0.834359    0.460172    11.00000    0.10652
H14   3    1.051280    0.811532    0.585335    11.00000    0.10036
H15   3    0.981574    0.953310    0.834010    11.00000    0.09092
REM ************************************
HKLF 4
REM  you24 in P -1
REM R1 =  0.0572 for   2533 Fo > 4sig(Fo)  and  0.1100 for all   4439 data
REM    295 parameters refined using      0 restraints
END
WGHT      0.0920      0.0962
REM Highest difference peak  0.311,  deepest hole -0.192,  1-sigma level  0.050
Q1    1   0.9438  0.6385  0.0530  11.00000  0.05    0.31
Q2    1   0.7617  0.6730  0.3450  11.00000  0.05    0.23
Q3    1   0.4424  0.6316  0.7480  11.00000  0.05    0.22
Q4    1   0.9267  0.8780  0.3844  11.00000  0.05    0.22
Q5    1   1.1009  0.7343  0.1208  11.00000  0.05    0.22
Q6    1   0.5222  0.8049  0.4809  11.00000  0.05    0.21
Q7    1   1.1699  0.8206  0.6957  11.00000  0.05    0.21
Q8    1   0.8126  0.7843  0.3996  11.00000  0.05    0.21
Q9    1   1.2087  0.6612  0.6308  11.00000  0.05    0.20
Q10   1   1.0110  0.7826  0.1627  11.00000  0.05    0.20
Q11   1   0.8612  0.6650  0.1803  11.00000  0.05    0.20
Q12   1   0.7511  0.7461  0.4659  11.00000  0.05    0.20
Q13   1   1.1713  0.8163  0.8774  11.00000  0.05    0.20
Q14   1   0.7271  0.7859  0.5809  11.00000  0.05    0.19
Q15   1   0.8939  0.7848  0.2362  11.00000  0.05    0.19
Q16   1   0.3801  0.7948  0.9986  11.00000  0.05    0.18
Q17   1   0.9980  0.6828  0.4954  11.00000  0.05    0.17
Q18   1   0.6515  0.8307  0.7651  11.00000  0.05    0.16
Q19   1   0.4392  0.7050  0.9034  11.00000  0.05    0.16
Q20   1   0.5196  0.6202  0.6472  11.00000  0.05    0.16
;
data_New_Global_Publ_Block
_journal_date_recd_electronic     2015-08-15
_journal_date_accepted     2015-08-17
_journal_name_full     'Acta Crystallographica, Section E'
_journal_year     2015
_journal_volume     71
_journal_issue      9
_journal_page_first     o682
_journal_page_last     o683
_journal_paper_category     HO
_journal_paper_doi     10.1107/S2056989015015364
_journal_coeditor_code     HB7486
_publ_contact_author_name     'Youssef Ben Smida'
_publ_contact_author_address
;
Laboratoire de Mat\'eriaux et Cristallochimie, Facult\'e des Sciences de
Tunis, Universit\'e de Tunis ElManar, 2092 Manar II Tunis, Tunisia
;
_publ_contact_author_email     'youssef_smida@yahoo.fr'
_publ_contact_author_fax     ?
_publ_contact_author_phone     '96019445'
_publ_section_title
;\
Crystal structure of
ethyl 2-(4-chlorophenyl)-3-cyclopentyl-4-oxo-1-propylimidazolidine-5-carboxylate
;
_publ_section_title_footnote     .
loop_
    _publ_author_name
    _publ_author_footnote
    _publ_author_address
    'Tabarki, Mohamed Ali' .
;
Laboratoire de Chimie Analytique et Electrochimie,
Facult\'e des Sciences de Tunis,
Universit\'e de Tunis El Manar,
2092 Manar II, Tunis, Tunisia
;
    'Ben Smida, Youssef' .
;
Laboratoire de Mat\'eriaux et Cristallochimie,
Facult\'e des Sciences de Tunis,
Universit\'e de Tunis El Manar,
2092 Manar II Tunis, Tunisia
;
    'Guesmi, Abderrahmen' .
;
Laboratoire de Mat\'eriaux et Cristallochimie,
Facult\'e des Sciences de Tunis,
Universit\'e de Tunis El Manar,
2092 Manar II Tunis, Tunisia
Institut Pr\'eparatoire aux Etudes d'Ing\'enieurs d'El Manar,
El Manar II,
2092 Tunis, Tunisia
;
    'Besbes, Raf\^aa' .
;
Laboratoire de Chimie Analytique et Electrochimie,
Facult\'e des Sciences de Tunis,
Universit\'e de Tunis El Manar,
2092 Manar II, Tunis, Tunisia
;
