# Supplementary material for: Crystal structure of ethyl 2-(4-chlorophenyl)-3-cyclopentyl-4-oxo-1-propyl­imidazolidine-5-carboxylate
Source: Acta Crystallogr E Crystallogr Commun. 2015 Aug 22;71(Pt 9):o682–3. doi: 10.1107/S2056989015015364 (PMC4555374; doi:10.1107/S2056989015015364)
Supplement: Supplementary file 2 [file e-71-0o682-Isup2.hkl]

#
# h,k,l, Fc-squared, Fo-squared, sigma(Fo-squared) and status flag
#
data_I
_shelx_title ' you24 in P -1'
_shelx_refln_list_code          4
_shelx_F_calc_maximum      130.25
_exptl_crystal_F_000       404.00
_reflns_d_resolution_high  0.7836
 
loop_
 _symmetry_equiv_pos_as_xyz
 'x, y, z'
 '-x, -y, -z'
 
_cell_length_a     9.0830
_cell_length_b    11.2015
_cell_length_c    11.8459
_cell_angle_alpha 117.752
_cell_angle_beta   90.493
_cell_angle_gamma 104.082
 
_shelx_F_squared_multiplier     1.000
 
loop_
 _refln_index_h
 _refln_index_k
 _refln_index_l
 _refln_F_squared_calc
 _refln_F_squared_meas
 _refln_F_squared_sigma
 _refln_observed_status
   1   0   0       32.55       49.81      2.16 o
   2   0   0     4000.24     4683.94     19.03 o
   3   0   0      213.75      262.35      3.94 o
   4   0   0      358.78      390.20      7.91 o
   5   0   0       78.90       93.99      4.72 o
   6   0   0        0.15       -2.08      2.08 o
   7   0   0       36.47       44.24      3.13 o
   8   0   0        3.83        1.67      3.25 o
   9   0   0       75.42      101.00      7.23 o
  10   0   0        0.49       -4.02      4.71 o
  11   0   0        2.23        6.67      4.38 o
 -11   1   0        9.19        6.48      5.48 o
 -10   1   0        8.62        5.19      4.50 o
  -9   1   0       11.23        7.09      4.20 o
  -8   1   0       25.07       31.38      2.91 o
  -7   1   0        0.80        1.11      2.77 o
  -6   1   0       25.81       32.82      2.86 o
  -5   1   0       61.64       64.35      3.74 o
  -4   1   0      483.80      504.67      8.83 o
  -3   1   0       50.33       49.16      1.86 o
  -2   1   0      509.76      532.39      8.03 o
  -1   1   0     1251.53     1379.27     29.53 o
   0   1   0      769.40      887.84      7.66 o
   1   1   0     8309.27     7729.35     67.49 o
   2   1   0     2306.98     1794.05     22.23 o
   3   1   0      565.52      538.64     20.86 o
   4   1   0      140.90       98.53      4.42 o
   5   1   0      135.37      153.80      6.04 o
   6   1   0        5.21        4.72      2.73 o
   7   1   0       13.83       10.91      4.13 o
   8   1   0       13.15       14.93      2.13 o
   9   1   0       13.33        4.84      5.13 o
  10   1   0        4.97        8.85      4.73 o
 -11   2   0        0.01        4.39      4.06 o
 -10   2   0        3.93        2.13      4.00 o
  -9   2   0       95.42      117.22      7.63 o
  -8   2   0        3.44        9.21      3.71 o
  -7   2   0       28.33       41.71      3.32 o
  -6   2   0       51.43       55.89      4.11 o
  -5   2   0       12.68       14.19      1.33 o
  -4   2   0        0.44        1.91      1.53 o
  -3   2   0       72.30       74.05      2.23 o
  -2   2   0     3810.82     4245.82     44.33 o
  -1   2   0      110.09      100.98      3.62 o
   0   2   0    16964.19    18508.80    315.06 o
   1   2   0     3725.08     3556.93    121.70 o
   2   2   0      550.63      423.18     14.12 o
   3   2   0      664.09      553.72      9.19 o
   4   2   0       59.20       60.55      3.65 o
   5   2   0       51.98       46.57      3.22 o
   6   2   0       13.04       13.17      1.63 o
   7   2   0       17.44        8.44      4.59 o
   8   2   0       17.70       19.60      2.40 o
   9   2   0        9.46        9.74      2.32 o
  10   2   0       14.24       11.75      5.88 o
 -11   3   0        4.02       11.13      4.41 o
 -10   3   0        0.13        2.53      3.73 o
  -9   3   0        6.04        5.84      3.54 o
  -8   3   0      166.38      161.11      8.03 o
  -7   3   0       18.97       19.56      1.81 o
  -6   3   0      220.49      209.77      7.44 o
  -5   3   0        2.51        4.18      2.01 o
  -4   3   0      289.40      337.89      7.62 o
  -3   3   0      510.30      517.84      5.92 o
  -2   3   0      318.72      332.86      4.35 o
  -1   3   0       72.49       78.03      2.31 o
   0   3   0       51.12       48.14      1.90 o
   1   3   0       66.25       63.08      2.20 o
   2   3   0        8.24        6.89      0.89 o
   3   3   0        1.61        2.67      1.41 o
   4   3   0      235.54      231.21      7.47 o
   5   3   0       20.39       16.66      1.72 o
   6   3   0       58.40       48.29      3.96 o
   7   3   0       33.61       41.68      3.40 o
   8   3   0        2.00        4.00      3.05 o
   9   3   0        0.76        0.91      3.75 o
  10   3   0        1.47        5.71      3.56 o
 -11   4   0        0.32       -1.94      4.65 o
 -10   4   0        1.63       -2.12      3.91 o
  -9   4   0        9.81        8.12      4.11 o
  -8   4   0        2.07        1.95      3.72 o
  -7   4   0       27.58       28.23      2.17 o
  -6   4   0        0.39        4.99      2.29 o
  -5   4   0       36.33       56.01      4.08 o
  -4   4   0      304.82      339.74      8.00 o
  -3   4   0       20.65       20.38      1.00 o
  -2   4   0      296.32      313.55      4.80 o
  -1   4   0       10.62        8.11      0.62 o
   0   4   0        0.96        2.89      0.66 o
   1   4   0      532.53      517.14      6.49 o
   2   4   0      592.92      510.72      6.97 o
   3   4   0       29.92       30.81      1.65 o
   4   4   0       16.40       16.27      1.54 o
   5   4   0        2.86       -2.00      2.94 o
   6   4   0       52.05       51.85      4.37 o
   7   4   0        0.81        1.92      3.10 o
   8   4   0       25.11       27.99      2.96 o
   9   4   0        2.89       -4.69      4.69 o
 -11   5   0        2.81       -1.47      4.57 o
 -10   5   0        3.51       10.37      3.67 o
  -9   5   0       14.95       20.56      2.33 o
  -8   5   0        9.72        2.01      3.94 o
  -7   5   0      153.09      161.66      7.88 o
  -6   5   0       74.59       69.47      4.85 o
  -5   5   0      300.61      281.24      8.52 o
  -4   5   0      159.37      156.18      6.11 o
  -3   5   0     1611.91     1723.82     12.80 o
  -2   5   0      244.68      226.04      4.68 o
  -1   5   0      436.93      430.52      6.27 o
   0   5   0        3.97        3.78      1.37 o
   1   5   0      153.01      158.75      4.22 o
   2   5   0       85.82      100.55      5.37 o
   3   5   0       33.02       28.37      1.64 o
   4   5   0       52.77       43.48      3.15 o
   5   5   0       47.42       51.12      4.06 o
   6   5   0       10.71        2.17      3.75 o
   7   5   0        0.55        8.43      3.15 o
   8   5   0        1.92        2.42      2.28 o
 -11   6   0        0.68        7.03      3.75 o
 -10   6   0        2.37       -4.43      4.43 o
  -9   6   0        3.54       -4.37      4.37 o
  -8   6   0       18.44       19.17      2.16 o
  -7   6   0       90.62       98.36      6.73 o
  -6   6   0       22.61       24.15      2.03 o
  -5   6   0       28.34       25.21      1.95 o
  -4   6   0        0.50        3.44      2.07 o
  -3   6   0      439.16      467.23      9.78 o
  -2   6   0      326.91      338.31      6.18 o
  -1   6   0      449.46      459.47      7.25 o
   0   6   0        1.29        1.56      1.35 o
   1   6   0        4.08        6.07      1.82 o
   2   6   0        6.71        4.33      1.24 o
   3   6   0        5.35        5.09      2.23 o
   4   6   0       10.05        5.76      3.42 o
   5   6   0        0.05        2.53      3.21 o
   6   6   0       10.25       12.06      2.15 o
   7   6   0        0.06        1.39      4.18 o
   8   6   0        6.40        7.70      4.79 o
 -11   7   0        0.23       -3.11      4.01 o
 -10   7   0        2.74        4.18      3.68 o
  -9   7   0        0.24       -1.24      3.44 o
  -8   7   0       20.01       14.39      2.17 o
  -7   7   0        6.82        6.88      3.89 o
  -6   7   0       76.17       70.02      4.65 o
  -5   7   0       84.64       74.16      5.27 o
  -4   7   0       13.60       14.22      1.67 o
  -3   7   0       45.49       49.15      2.48 o
  -2   7   0       37.46       29.93      1.66 o
  -1   7   0      118.79       99.48      4.17 o
   0   7   0      221.07      221.21     10.45 o
   1   7   0      528.81      521.10     10.26 o
   2   7   0        4.15        6.72      2.29 o
   3   7   0        6.95        3.63      2.64 o
   4   7   0       23.69       23.84      2.35 o
   5   7   0        3.06        2.03      3.57 o
   6   7   0        0.65        4.48      4.06 o
   7   7   0        0.02        2.56      3.50 o
 -10   8   0        1.72       -4.65      4.65 o
  -9   8   0        0.36        0.44      3.75 o
  -8   8   0        0.50       -1.62      3.62 o
  -7   8   0        5.83        8.62      3.65 o
  -6   8   0       35.54       24.84      2.31 o
  -5   8   0        8.25        9.45      3.37 o
  -4   8   0       11.22        9.05      1.71 o
  -3   8   0        1.06        3.13      2.86 o
  -2   8   0        0.86       -0.05      2.14 o
  -1   8   0      136.08      133.83      4.97 o
   0   8   0       50.26       52.20      3.32 o
   1   8   0        5.56        2.83      2.41 o
   2   8   0      144.81      126.34      5.25 o
   3   8   0       36.77       39.70      2.29 o
   4   8   0       10.78        2.07      4.03 o
   5   8   0        3.99        3.20      4.06 o
   6   8   0        0.00       -0.51      4.63 o
 -10   9   0        0.24       -3.10      4.89 o
  -9   9   0        5.57       -0.94      4.56 o
  -8   9   0        3.04        0.44      4.43 o
  -7   9   0        5.40        2.06      4.00 o
  -6   9   0        0.47        8.61      3.15 o
  -5   9   0      100.01       87.01      6.73 o
  -4   9   0        1.14        4.82      3.08 o
  -3   9   0       20.80       17.58      2.02 o
  -2   9   0       81.67       90.73      4.62 o
  -1   9   0      129.78      128.24      5.33 o
   0   9   0       41.83       44.43      2.53 o
   1   9   0      155.34      155.09      6.10 o
   2   9   0        0.71       -1.64      3.58 o
   3   9   0        1.88       -0.05      3.16 o
   4   9   0       30.18       27.52      2.95 o
   5   9   0        0.04        0.00      4.16 o
  -9  10   0        0.42        3.55      4.83 o
  -8  10   0        8.51       14.54      2.55 o
  -7  10   0        4.75       -2.22      4.50 o
  -6  10   0        0.13        0.00      3.70 o
  -5  10   0        5.23        6.40      3.19 o
  -4  10   0       38.08       36.95      3.63 o
  -3  10   0        0.23        3.47      3.47 o
  -2  10   0        4.80        4.45      2.45 o
  -1  10   0       46.41       49.40      2.49 o
   0  10   0        5.50        6.29      3.38 o
   1  10   0        5.91        4.42      2.81 o
   2  10   0        4.22        2.12      2.77 o
   3  10   0        4.95       13.02      3.45 o
   4  10   0        1.29        4.21      4.34 o
  -8  11   0        4.27        3.11      3.81 o
  -7  11   0        2.06        8.31      3.94 o
  -6  11   0        0.78        0.93      4.01 o
  -5  11   0        0.75       -2.25      3.84 o
  -4  11   0        5.05        4.43      4.56 o
  -3  11   0       11.19       11.85      4.49 o
  -2  11   0        5.28        1.45      4.65 o
  -1  11   0        0.08        1.95      5.64 o
   0  11   0        4.58        3.55      2.89 o
   1  11   0        0.10       -2.37      2.76 o
   2  11   0        3.86        6.48      6.13 o
  -6  12   0        0.29       -4.67      4.67 o
  -5  12   0        0.01       -4.50      4.50 o
  -4  12   0        0.31        2.50      4.21 o
  -3  12   0        4.61        6.96      5.07 o
  -2  12   0       27.92       34.60      3.11 o
  -1  12   0        0.47       -6.68      6.68 o
   0  12   0        0.07        2.20      3.22 o
   3 -13   1        0.37        1.07      5.44 o
   4 -13   1        3.18        5.35      4.67 o
  -1 -12   1        1.75        4.27      3.51 o
   0 -12   1        0.20        3.69      2.65 o
   1 -12   1        1.17        3.66      2.74 o
   2 -12   1        2.24        5.30      3.01 o
   3 -12   1        1.48        7.56      3.60 o
   4 -12   1        0.68        4.29      3.78 o
   5 -12   1        7.14        4.32      4.78 o
   6 -12   1        2.40       -0.50      4.00 o
   7 -12   1        0.02       -4.83      4.83 o
  -3 -11   1        0.20       -2.11      3.33 o
  -2 -11   1        6.39        0.34      3.96 o
  -1 -11   1        0.44       -2.56      2.98 o
   0 -11   1        1.71        6.66      2.66 o
   1 -11   1        1.24        1.34      2.80 o
   2 -11   1        7.72        7.11      1.92 o
   3 -11   1        6.24        5.42      4.10 o
   4 -11   1        1.48        3.38      3.63 o
   5 -11   1        3.68        0.43      4.22 o
   6 -11   1        0.01        2.24      3.92 o
   7 -11   1        0.36        2.35      3.43 o
   8 -11   1        0.68        3.50      4.62 o
  -4 -10   1        0.69       -3.51      4.73 o
  -3 -10   1        7.41        5.42      2.84 o
  -2 -10   1        0.06        2.43      4.53 o
  -1 -10   1        5.41        3.44      2.81 o
   0 -10   1       71.33       66.45      3.40 o
   1 -10   1        8.68        9.12      2.63 o
   2 -10   1        0.65        1.98      2.31 o
   3 -10   1        4.18       -0.36      3.56 o
   4 -10   1        2.71        8.56      3.63 o
   5 -10   1        1.26       -3.44      3.91 o
   6 -10   1       22.02       16.30      2.28 o
   7 -10   1        2.93       10.68      3.80 o
   8 -10   1        1.25        6.90      3.82 o
   9 -10   1        1.13        4.43      3.51 o
  -5  -9   1        2.37        7.33      3.28 o
  -4  -9   1        1.15       -0.45      3.75 o
  -3  -9   1        0.05        0.49      2.61 o
  -2  -9   1        7.99        4.02      3.72 o
  -1  -9   1       43.19       35.90      2.12 o
   0  -9   1        2.78        6.30      2.43 o
   1  -9   1      107.83      108.04      8.44 o
   2  -9   1       92.20       96.72      4.68 o
   3  -9   1        9.29       10.10      1.61 o
   4  -9   1        0.87        3.93      3.10 o
   5  -9   1        5.25        8.47      3.34 o
   6  -9   1       15.40       16.33      2.11 o
   7  -9   1        0.01        1.56      3.39 o
   8  -9   1        2.82        2.12      3.25 o
   9  -9   1        0.14       -3.21      4.02 o
  10  -9   1        0.04        3.53      3.53 o
  -6  -8   1        1.20       -0.97      3.89 o
  -5  -8   1        0.00       -1.31      3.46 o
  -4  -8   1       21.47       20.77      2.36 o
  -3  -8   1        0.96       -2.38      2.38 o
  -2  -8   1        6.44       13.54      1.43 o
  -1  -8   1        8.75        6.22      1.41 o
   0  -8   1      146.32      142.05     10.04 o
   1  -8   1       58.37       58.41      7.20 o
   2  -8   1       38.16       33.73      1.87 o
   3  -8   1        3.45        5.92      2.25 o
   4  -8   1       40.95       42.74      3.63 o
   5  -8   1      107.70      102.97      6.55 o
   6  -8   1        9.10        8.42      3.83 o
   7  -8   1        0.17       -3.63      3.81 o
   8  -8   1        2.50        3.93      3.93 o
   9  -8   1        0.08       -3.01      3.77 o
  10  -8   1        5.62        9.08      4.09 o
  -7  -7   1        0.14       -1.47      3.90 o
  -6  -7   1        0.03        2.14      3.75 o
  -5  -7   1       28.65       34.77      3.01 o
  -4  -7   1       30.59       28.48      2.45 o
  -3  -7   1       11.74       13.09      1.25 o
  -2  -7   1       28.83       27.97      1.58 o
  -1  -7   1       87.01       77.95      3.61 o
   0  -7   1      316.27      380.70      8.59 o
   1  -7   1       38.96       38.17      2.04 o
   2  -7   1      216.32      206.64      5.28 o
   3  -7   1        4.93      597.36    386.72 o
   4  -7   1      233.33      260.20      8.54 o
   5  -7   1       96.16       80.64      5.65 o
   6  -7   1       86.36       72.65      4.57 o
   7  -7   1        0.71        6.68      2.63 o
   8  -7   1       10.72       10.91      1.96 o
   9  -7   1        6.20        7.72      3.47 o
  10  -7   1        2.64        2.74      4.18 o
  11  -7   1        0.39       -4.94      4.94 o
  -8  -6   1        0.16        0.99      4.08 o
  -7  -6   1        8.71        6.69      4.31 o
  -6  -6   1        0.77        8.09      3.59 o
  -5  -6   1        5.09        4.13      3.38 o
  -4  -6   1       39.64       49.94      3.90 o
  -3  -6   1        4.10        6.31      1.94 o
  -2  -6   1        0.00        3.61      1.68 o
  -1  -6   1       68.18       55.68      4.11 o
   0  -6   1       18.34       19.99      1.58 o
   1  -6   1       11.17       12.09      0.99 o
   2  -6   1       22.46       30.79      1.85 o
   3  -6   1        6.24        9.24      1.51 o
   4  -6   1       71.51       74.17      4.83 o
   5  -6   1      150.91      159.85      6.80 o
   6  -6   1      119.70      104.18      5.76 o
   7  -6   1       38.17       46.65      3.81 o
   8  -6   1        0.16        3.81      3.04 o
   9  -6   1        2.21        1.16      3.50 o
  10  -6   1        2.66       -3.52      4.54 o
  11  -6   1        0.13        0.00      4.40 o
  -9  -5   1        5.46        2.58      5.19 o
  -8  -5   1        0.25        4.55      3.08 o
  -7  -5   1       12.19        8.12      4.25 o
  -6  -5   1       42.00       40.17      3.46 o
  -5  -5   1       95.54       78.03      5.68 o
  -4  -5   1       10.88        9.54      3.18 o
  -3  -5   1       83.22       89.69      3.59 o
  -2  -5   1      213.92      210.87      5.69 o
  -1  -5   1       29.39       29.91      1.72 o
   0  -5   1      387.50      411.63      6.20 o
   1  -5   1        1.49        1.09      1.22 o
   2  -5   1      264.64      249.41      4.63 o
   3  -5   1       66.53       59.30      2.61 o
   4  -5   1      929.50      932.17     13.73 o
   5  -5   1      193.49      202.70      7.17 o
   6  -5   1        1.92        0.25      2.52 o
   7  -5   1       22.32       24.06      2.12 o
   8  -5   1        6.34        8.21      1.74 o
   9  -5   1        3.26        5.64      3.96 o
  10  -5   1        7.59        9.45      3.44 o
  11  -5   1        0.57        7.34      4.06 o
  -9  -4   1        0.02        0.96      4.30 o
  -8  -4   1       16.41       17.49      2.55 o
  -7  -4   1        0.65        1.48      3.48 o
  -6  -4   1       36.98       33.27      2.82 o
  -5  -4   1       52.46       39.93      3.46 o
  -4  -4   1       45.88       38.53      3.31 o
  -3  -4   1      107.11      121.32      3.78 o
  -2  -4   1      718.08      749.56      9.94 o
  -1  -4   1      325.81      372.09     12.11 o
   0  -4   1      203.93      222.72      3.91 o
   1  -4   1       94.94       82.13      2.41 o
   2  -4   1       56.28       66.12      2.26 o
   3  -4   1        7.04        9.47      1.55 o
   4  -4   1        5.69        2.20      1.95 o
   5  -4   1       26.41       29.24      2.08 o
   6  -4   1       26.79       26.34      1.79 o
   7  -4   1        0.22        3.66      2.69 o
   8  -4   1       50.67       53.08      3.76 o
   9  -4   1       10.06       10.32      2.12 o
  10  -4   1        0.03        2.97      4.18 o
  11  -4   1        5.44       -4.86      4.95 o
 -10  -3   1       14.09       18.97      3.13 o
  -9  -3   1        9.10        6.64      5.14 o
  -8  -3   1       28.03       31.00      2.68 o
  -7  -3   1       11.24        0.68      3.94 o
  -6  -3   1       19.31       19.53      1.82 o
  -5  -3   1        0.61        1.21      2.14 o
  -4  -3   1      142.42      137.36      5.73 o
  -3  -3   1      163.81      149.53      3.79 o
  -2  -3   1     1061.95     1132.18     30.73 o
  -1  -3   1      512.49      557.89     10.73 o
   0  -3   1       65.96       64.08      1.93 o
   1  -3   1      277.42      305.07     10.98 o
   2  -3   1      274.29      231.58      3.56 o
   3  -3   1      266.80      247.02      4.15 o
   4  -3   1      174.24      183.90      5.62 o
   5  -3   1      298.42      329.36      8.27 o
   6  -3   1       13.08       12.52      1.42 o
   7  -3   1       33.91       40.39      2.60 o
   8  -3   1       46.77       50.42      3.66 o
   9  -3   1       11.95        9.91      3.65 o
  10  -3   1       11.75       16.62      2.32 o
  11  -3   1        4.30        4.87      4.41 o
 -10  -2   1       11.14       15.84      5.45 o
  -9  -2   1        6.88        0.00      5.49 o
  -8  -2   1       39.66       37.69      3.53 o
  -7  -2   1       12.44       11.77      1.98 o
  -6  -2   1       89.11       75.05      5.15 o
  -5  -2   1        6.39        9.56      1.29 o
  -4  -2   1       28.69       23.04      1.84 o
  -3  -2   1       19.52       20.16      1.12 o
  -2  -2   1      719.88      758.57      9.87 o
  -1  -2   1        4.45        7.76      0.48 o
   0  -2   1     5215.38     6007.14     69.83 o
   1  -2   1     1046.16      964.26     30.67 o
   2  -2   1     9592.80    11186.77     83.75 o
   3  -2   1        9.93        9.70      0.62 o
   4  -2   1      107.61       97.75      4.14 o
   5  -2   1      355.80      360.95      8.54 o
   6  -2   1       25.86       28.29      2.04 o
   7  -2   1       27.19       29.31      2.05 o
   8  -2   1        1.16       -3.53      3.70 o
   9  -2   1       84.59       88.50      5.73 o
  10  -2   1        8.05       10.20      2.10 o
  11  -2   1        0.72        2.47      4.50 o
 -10  -1   1       44.66       49.32      3.79 o
  -9  -1   1        0.33        8.71      3.96 o
  -8  -1   1        4.66        3.10      3.21 o
  -7  -1   1        9.87        5.05      3.40 o
  -6  -1   1        0.66       -2.66      2.66 o
  -5  -1   1        0.06       -1.91      1.91 o
  -4  -1   1       97.61       99.04      4.42 o
  -3  -1   1      401.79      365.77      4.82 o
  -2  -1   1      930.02      725.31      7.51 o
  -1  -1   1       26.44       23.84      0.92 o
   0  -1   1      368.80      390.53      6.80 o
   1  -1   1     3760.55     4549.23    218.95 o
   2  -1   1       25.76       26.81      1.24 o
   3  -1   1      442.56      501.72      9.01 o
   4  -1   1      229.47      235.52      6.11 o
   5  -1   1      111.56      117.78      5.19 o
   6  -1   1       22.64       20.64      1.88 o
   7  -1   1        0.02        0.85      2.82 o
   8  -1   1        0.07       -3.31      3.31 o
   9  -1   1        0.87        1.90      3.58 o
  10  -1   1        5.14       10.57      3.74 o
  11  -1   1        1.79        7.59      4.02 o
 -11   0   1        3.59       11.16      4.59 o
 -10   0   1       60.43       70.03      5.88 o
  -9   0   1       22.54       25.89      2.52 o
  -8   0   1       34.42       38.92      2.93 o
  -7   0   1       77.07       90.79      5.57 o
  -6   0   1       46.15       42.44      3.28 o
  -5   0   1      341.45      332.87      8.19 o
  -4   0   1       42.67       52.40      3.13 o
  -3   0   1      583.54      577.32      7.90 o
  -2   0   1      487.35      460.55      4.25 o
  -1   0   1      952.05      913.36      9.00 o
   1   0   1       88.39       86.52      1.57 o
   2   0   1     9925.10    10250.25    147.95 o
   3   0   1      205.25      205.09     10.15 o
   4   0   1      150.88      110.56      4.45 o
   5   0   1        2.66        1.19      2.01 o
   6   0   1        0.48       -1.93      2.02 o
   7   0   1       16.05       15.16      1.79 o
   8   0   1        2.46        4.46      3.48 o
   9   0   1       28.71       26.06      2.58 o
  10   0   1        0.17       -3.93      3.93 o
 -11   1   1        1.00        0.99      3.70 o
 -10   1   1        6.03        9.09      2.18 o
  -9   1   1       32.34       34.75      2.88 o
  -8   1   1       47.69       47.34      4.19 o
  -7   1   1      125.02      138.73      6.83 o
  -6   1   1        1.43        3.15      2.36 o
  -5   1   1        2.17        4.23      0.93 o
  -4   1   1        7.74       12.34      1.36 o
  -3   1   1     1639.44     1564.42      9.45 o
  -2   1   1     2733.90     2923.60     20.68 o
  -1   1   1      162.64      182.33      5.03 o
   0   1   1     1085.54     1073.04      5.52 o
   1   1   1      513.96      484.48     15.23 o
   2   1   1       15.18       20.94      1.14 o
   3   1   1      119.60      121.67      4.02 o
   4   1   1       65.14       44.71      3.38 o
   5   1   1       15.51       10.50      1.36 o
   6   1   1        7.85       11.25      1.52 o
   7   1   1       11.25       13.91      1.80 o
   8   1   1        1.11        2.53      3.09 o
   9   1   1        0.00       -4.15      4.15 o
  10   1   1        0.14       -4.30      4.46 o
 -11   2   1        0.33        3.41      3.99 o
 -10   2   1        5.21        3.81      4.35 o
  -9   2   1        2.30        4.40      3.81 o
  -8   2   1        6.04        7.48      1.63 o
  -7   2   1      107.99      109.79      6.52 o
  -6   2   1       43.81       43.01      3.25 o
  -5   2   1      319.29      306.26      7.96 o
  -3   2   1      733.65      733.37     11.69 o
  -2   2   1       46.76       42.31      2.17 o
  -1   2   1      303.64      349.01      6.18 o
   0   2   1     3284.46     3400.72     48.11 o
   1   2   1      162.79      157.77      3.05 o
   3   2   1      210.60      164.62      3.88 o
   4   2   1      534.30      394.98      9.21 o
   5   2   1      164.98      159.16      6.62 o
   6   2   1        5.04        6.48      2.75 o
   7   2   1       16.81       12.09      1.89 o
   8   2   1        1.88        1.54      3.75 o
   9   2   1        1.48        0.00      3.57 o
  10   2   1        0.13       -4.49      4.49 o
 -11   3   1        0.13       -0.97      3.69 o
 -10   3   1        0.89       -2.54      3.74 o
  -9   3   1        8.47        9.92      3.87 o
  -8   3   1        2.97        2.57      3.80 o
  -7   3   1       71.74       70.32      5.18 o
  -6   3   1        0.17        4.43      1.82 o
  -5   3   1        4.17        9.02      1.10 o
  -4   3   1      137.92      116.67      4.74 o
  -3   3   1      634.43      673.50      7.08 o
  -2   3   1      165.21      165.93      3.38 o
  -1   3   1      845.02      885.68     30.38 o
   0   3   1      196.23      162.99      3.30 o
   1   3   1      364.77      308.30      4.73 o
   2   3   1      252.58      219.22      5.95 o
   3   3   1       45.41       46.20      2.59 o
   4   3   1      139.35      129.96      5.96 o
   5   3   1      105.53       92.03      5.59 o
   6   3   1        0.63        0.31      2.95 o
   7   3   1        0.87       -3.41      3.41 o
   8   3   1        2.56       -2.50      4.32 o
   9   3   1        0.40        3.29      4.18 o
 -11   4   1        0.26        7.80      3.52 o
 -10   4   1        2.94        3.86      4.13 o
  -9   4   1        0.66        3.74      3.00 o
  -8   4   1       29.14       31.40      2.95 o
  -7   4   1       57.62       52.42      4.00 o
  -6   4   1       23.69       25.27      1.99 o
  -5   4   1       31.84       36.34      3.01 o
  -4   4   1       65.78       94.16      4.73 o
  -3   4   1      272.23      251.84      4.81 o
  -2   4   1      700.53      734.09      7.68 o
  -1   4   1      531.01      592.84      6.90 o
   0   4   1        9.53       10.18      1.21 o
   1   4   1      740.48      617.30      7.52 o
   2   4   1      154.43      177.43      4.50 o
   3   4   1      178.06      169.87      4.69 o
   4   4   1       13.49        9.27      1.48 o
   5   4   1      119.80      109.13      6.67 o
   6   4   1        0.57        4.80      3.07 o
   7   4   1        3.60        6.84      3.38 o
   8   4   1        0.16        8.12      2.70 o
   9   4   1        0.11       -4.62      5.11 o
 -11   5   1        2.09       -1.49      4.30 o
 -10   5   1        0.16       -1.76      3.62 o
  -9   5   1       23.34       22.84      2.60 o
  -8   5   1        1.55        4.13      3.38 o
  -7   5   1      148.95      153.73      7.96 o
  -6   5   1        5.15        2.13      3.07 o
  -5   5   1        7.75        2.13      2.49 o
  -4   5   1        3.16        5.36      2.58 o
  -3   5   1        2.51        1.74      1.23 o
  -2   5   1       10.05       10.38      0.81 o
  -1   5   1       51.84       54.22      2.68 o
   0   5   1       68.59       50.47      2.67 o
   1   5   1        1.60        4.39      2.60 o
   2   5   1      144.88      139.57      4.50 o
   3   5   1        8.21        6.33      2.12 o
   4   5   1       63.44       51.61      4.15 o
   5   5   1        7.71        8.36      1.57 o
   6   5   1        0.64       -0.38      3.07 o
   7   5   1        0.94       -2.20      3.45 o
   8   5   1        0.08        1.96      3.74 o
 -11   6   1        4.58       11.22      4.44 o
 -10   6   1        4.90        0.00      5.10 o
  -9   6   1       18.53       19.72      2.49 o
  -8   6   1        1.24        2.91      3.01 o
  -7   6   1       16.39       16.61      2.10 o
  -6   6   1       84.91       74.06      4.85 o
  -5   6   1        2.65       -1.85      3.29 o
  -4   6   1        0.41        2.21      2.37 o
  -3   6   1       17.43       15.03      1.68 o
  -2   6   1       91.10      111.60      6.56 o
  -1   6   1        0.35        3.12      2.32 o
   0   6   1       10.11        8.55      0.90 o
   1   6   1      183.26      168.50      4.96 o
   2   6   1      106.66      102.09      4.26 o
   3   6   1       80.41       81.90      4.12 o
   4   6   1        5.61        1.36      3.70 o
   5   6   1       25.30       21.01      2.45 o
   6   6   1        0.17       -3.38      3.54 o
   7   6   1        0.76       -2.43      4.49 o
 -10   7   1        1.96       -3.32      4.62 o
  -9   7   1       11.80       11.93      4.13 o
  -8   7   1        3.78        5.84      3.75 o
  -7   7   1       89.25       94.64      6.63 o
  -6   7   1        9.89        6.40      4.02 o
  -5   7   1        4.21        0.29      3.01 o
  -4   7   1        0.61        0.28      2.69 o
  -3   7   1       40.90       33.93      1.95 o
  -2   7   1       50.11       51.42      2.68 o
  -1   7   1       14.58       12.98      2.85 o
   0   7   1       27.96       34.07      1.87 o
   1   7   1       28.12       24.52      1.46 o
   2   7   1       64.45       66.69      3.43 o
   3   7   1      182.84      177.14     21.98 o
   4   7   1       85.85       74.95      5.46 o
   5   7   1        0.64        0.00      3.33 o
   6   7   1        0.84        4.71      3.59 o
   7   7   1        2.19        2.68      4.70 o
 -10   8   1        0.32        9.52      3.50 o
  -9   8   1        1.12       -1.36      3.77 o
  -8   8   1        3.14        7.13      3.53 o
  -7   8   1        8.58        9.40      3.95 o
  -6   8   1       96.02       93.60      7.22 o
  -5   8   1        0.05        0.67      3.20 o
  -4   8   1        5.57        2.25      3.54 o
  -3   8   1        0.69        0.91      3.22 o
  -2   8   1        0.16       -2.83      3.58 o
  -1   8   1       34.96       28.42      1.51 o
   0   8   1       67.56       75.05      6.55 o
   1   8   1       18.79       19.23      5.56 o
   2   8   1       18.64       19.61      1.75 o
   3   8   1       20.93       20.98      1.80 o
   4   8   1        7.45       -4.07      4.07 o
   5   8   1       20.94       28.28      2.93 o
   6   8   1        0.97       -2.14      4.00 o
  -9   9   1        0.29        3.90      4.19 o
  -8   9   1        1.87        0.91      4.37 o
  -7   9   1        6.04        7.25      2.19 o
  -6   9   1       48.08       50.06      4.22 o
  -5   9   1       23.60       18.47      2.55 o
  -4   9   1       32.26       38.09      2.94 o
  -3   9   1       17.50       19.66      2.26 o
  -2   9   1       81.59       97.02      5.07 o
  -1   9   1        0.06       -2.59      2.59 o
   0   9   1       13.77       14.48      3.91 o
   1   9   1       36.92       36.65      2.19 o
   2   9   1        0.01        3.76      2.40 o
   3   9   1        9.99       11.30      2.82 o
   4   9   1        3.17        3.46      4.05 o
  -8  10   1        0.06       -3.47      4.68 o
  -7  10   1        0.82       -3.25      4.07 o
  -6  10   1        3.76        8.57      2.19 o
  -5  10   1       36.64       41.77      3.19 o
  -4  10   1       19.50       19.70      2.39 o
  -3  10   1        7.74        4.92      4.26 o
  -2  10   1       72.18       97.56      5.28 o
  -1  10   1       43.15       41.41      2.51 o
   0  10   1        1.17       -1.38      2.82 o
   1  10   1        0.26        0.05      5.51 o
   2  10   1        1.58       -0.27      2.93 o
   3  10   1        2.85        2.20      2.98 o
  -7  11   1        0.75       -1.53      4.93 o
  -6  11   1        1.46       -1.47      4.07 o
  -5  11   1        1.47       -0.95      4.13 o
  -4  11   1        0.46       -2.35      4.01 o
  -2  11   1        0.24       -0.65      3.07 o
  -1  11   1       72.59       84.58      4.51 o
   0  11   1        5.52        3.53      3.29 o
   1  11   1        0.07        3.63      4.37 o
  -5  12   1        1.74        7.95      4.00 o
  -4  12   1        0.11        0.00      4.66 o
  -3  12   1        0.67       -4.34      4.34 o
  -2  12   1       12.12       14.86      3.56 o
   1 -13   2        0.33       -3.33      3.33 o
   2 -13   2        6.48       10.33      3.56 o
   3 -13   2       14.00       12.78      5.19 o
   4 -13   2        0.01       -4.51      4.51 o
   5 -13   2        0.98        2.58      3.76 o
  -2 -12   2        9.47       10.70      3.60 o
  -1 -12   2       15.74       14.33      6.06 o
   0 -12   2       17.68       22.23      5.10 o
   1 -12   2        3.76        3.71      2.99 o
   2 -12   2       24.18       26.02      1.96 o
   3 -12   2       14.31       15.52      2.61 o
   4 -12   2       43.02       43.23      3.36 o
   5 -12   2        1.81       -1.39      4.00 o
   6 -12   2        4.23        4.31      4.16 o
   7 -12   2        1.53        4.52      3.37 o
  -3 -11   2        9.59       13.16      3.53 o
  -2 -11   2        2.69        4.16      4.17 o
  -1 -11   2        1.32       -1.06      4.87 o
   0 -11   2       13.09       19.20      2.14 o
   1 -11   2        7.89        5.10      2.90 o
   2 -11   2        2.36        7.04      2.47 o
   3 -11   2       19.07       19.36      2.40 o
   4 -11   2        0.62        0.00      3.13 o
   5 -11   2        7.17        6.60      4.25 o
   6 -11   2        2.97        4.75      3.79 o
   7 -11   2        0.15        4.11      3.44 o
   8 -11   2        1.44       -1.46      4.70 o
   9 -11   2        0.74        2.08      4.34 o
  -5 -10   2        0.20        1.58      4.37 o
  -4 -10   2        2.45        5.77      4.41 o
  -3 -10   2        1.62       -2.94      2.94 o
  -2 -10   2        9.64       10.13      3.34 o
  -1 -10   2       22.07       20.44      2.21 o
   0 -10   2        2.77        6.23      2.37 o
   1 -10   2       32.22       31.90      1.80 o
   2 -10   2      207.16      214.91     12.10 o
   3 -10   2        5.99       -2.73      3.99 o
   4 -10   2        0.16        3.57      3.24 o
   5 -10   2       45.38       47.07      3.20 o
   6 -10   2        0.81        1.56      2.96 o
   7 -10   2       16.85       18.15      2.16 o
   8 -10   2        0.74        3.59      3.18 o
   9 -10   2        3.60        2.41      3.70 o
  -6  -9   2        3.71        4.17      4.83 o
  -5  -9   2        0.50        6.11      3.67 o
  -4  -9   2        0.11       -4.18      4.18 o
  -3  -9   2        7.94        7.70      1.92 o
  -2  -9   2        0.37        1.26      2.38 o
  -1  -9   2        0.08        1.45      2.13 o
   0  -9   2        2.23        3.02      2.44 o
   1  -9   2       89.78       86.02      4.19 o
   2  -9   2      119.98      139.24     16.22 o
   3  -9   2       16.46       18.82      1.80 o
   4  -9   2       28.92       29.23      2.44 o
   5  -9   2       39.87       46.71      4.02 o
   6  -9   2       48.41       53.03      4.02 o
   7  -9   2        0.00        1.89      3.19 o
   8  -9   2        0.36       -2.91      4.05 o
   9  -9   2        2.73        0.00      3.98 o
  10  -9   2        2.20        1.00      4.93 o
  -7  -8   2        5.03       -2.62      5.16 o
  -6  -8   2        5.75        0.94      5.31 o
  -5  -8   2       13.50        8.39      4.27 o
  -4  -8   2        3.71        3.39      3.51 o
  -3  -8   2       23.82       19.58      2.09 o
  -2  -8   2        9.45        9.89      1.22 o
  -1  -8   2        6.08        8.35      3.05 o
   0  -8   2       33.58       26.80      1.51 o
   1  -8   2       63.85       62.94      3.49 o
   2  -8   2      306.34      326.57      9.18 o
   3  -8   2       12.08        8.50      3.43 o
   4  -8   2       40.93       43.30      3.25 o
   5  -8   2       37.11       30.78      2.20 o
   6  -8   2      204.91      204.70      8.96 o
   7  -8   2        3.13        1.42      3.56 o
   8  -8   2        5.49       12.26      2.08 o
   9  -8   2       10.84        5.52      4.18 o
  10  -8   2        0.00        0.47      4.05 o
  -8  -7   2        0.29       -4.98      4.98 o
  -7  -7   2       37.44       40.10      3.35 o
  -6  -7   2       24.81       27.06      2.69 o
  -5  -7   2       23.83       22.51      2.51 o
  -4  -7   2       25.64       21.41      2.00 o
  -3  -7   2      129.83      138.40      6.32 o
  -2  -7   2        7.33        8.66      1.09 o
  -1  -7   2      189.69      185.53     12.31 o
   0  -7   2        1.37        1.18      4.93 o
   1  -7   2       16.63       14.26      0.99 o
   2  -7   2      113.88      119.05      4.84 o
   3  -7   2       77.01       72.93      4.82 o
   4  -7   2       47.10       65.53      4.78 o
   5  -7   2       17.11       13.64      1.66 o
   6  -7   2       11.53       13.89      1.78 o
   7  -7   2       86.02       99.74      6.53 o
   8  -7   2        0.12        2.18      3.08 o
   9  -7   2        3.61        6.05      3.20 o
  10  -7   2        0.43       -2.73      3.86 o
  11  -7   2        0.15       -0.51      3.93 o
  -8  -6   2       14.36       13.35      2.70 o
  -7  -6   2        4.41        8.22      3.38 o
  -6  -6   2       11.23       13.19      2.28 o
  -5  -6   2       13.71       13.21      1.89 o
  -4  -6   2       34.86       38.33      3.15 o
  -3  -6   2      160.57      148.48      4.93 o
  -2  -6   2        8.12        8.64      1.11 o
  -1  -6   2       75.66       80.51      3.18 o
   0  -6   2        2.48        1.12      1.42 o
   1  -6   2       72.85       77.37      3.01 o
   2  -6   2        5.89        5.80      1.64 o
   3  -6   2       26.74       19.90      1.28 o
   4  -6   2       43.36       46.19      3.22 o
   5  -6   2       88.90       95.99      5.31 o
   6  -6   2       51.76       51.45      3.69 o
   7  -6   2       39.89       30.40      2.35 o
   8  -6   2       11.56        6.22      3.78 o
   9  -6   2       30.23       34.59      2.80 o
  10  -6   2        0.94        0.88      4.09 o
  11  -6   2        7.37        6.99      4.30 o
  -9  -5   2        0.45        5.05      3.84 o
  -8  -5   2        1.89       -0.89      4.30 o
  -7  -5   2       52.74       46.90      3.82 o
  -6  -5   2       22.03       19.11      2.19 o
  -5  -5   2       98.94      107.18      6.25 o
  -4  -5   2        7.40        7.41      2.57 o
  -3  -5   2       70.33       60.18      3.11 o
  -2  -5   2       72.32       91.32      5.97 o
  -1  -5   2     1736.79     1970.50     63.94 o
   0  -5   2     1271.45     1405.13     10.60 o
   1  -5   2      270.50      264.16     12.39 o
   2  -5   2      106.30       99.60      2.97 o
   3  -5   2      404.75      430.18     20.21 o
   4  -5   2       35.63       41.19      2.93 o
   5  -5   2      227.11      233.02      7.55 o
   6  -5   2       19.38       18.23      1.72 o
   7  -5   2       14.67       18.28      2.07 o
   8  -5   2       84.41       81.69      5.39 o
   9  -5   2        4.10        3.40      3.27 o
  10  -5   2        0.10        0.43      3.84 o
  11  -5   2        0.99        3.44      3.44 o
  -9  -4   2        9.22       11.76      5.05 o
  -8  -4   2       11.31        6.97      4.48 o
  -7  -4   2        0.08       -0.36      3.30 o
  -6  -4   2        5.19        3.66      2.89 o
  -5  -4   2       64.12       68.54      5.07 o
  -4  -4   2       65.16       77.53      4.77 o
  -3  -4   2        3.09        3.29      1.52 o
  -2  -4   2     1951.68     2215.10     32.15 o
  -1  -4   2        9.86       11.34      1.14 o
   0  -4   2        3.81        2.76      1.06 o
   1  -4   2       58.03       53.87      2.92 o
   2  -4   2     1259.93     1312.28     12.64 o
   3  -4   2      982.87     1023.45     21.29 o
   4  -4   2      207.75      266.66      7.08 o
   5  -4   2       32.33       36.38      2.79 o
   6  -4   2        7.73        9.76      1.46 o
   7  -4   2      126.17      113.90      6.53 o
   8  -4   2        0.76        7.83      2.99 o
   9  -4   2        0.04        3.73      2.99 o
  10  -4   2       12.59       10.74      4.10 o
  11  -4   2        3.48        1.47      4.74 o
 -10  -3   2       28.18       29.94      3.16 o
  -9  -3   2        1.82        5.66      4.29 o
  -8  -3   2        0.53        2.29      3.63 o
  -7  -3   2       24.21       29.44      2.27 o
  -6  -3   2        1.90       -0.84      2.60 o
  -5  -3   2      191.86      188.97      7.10 o
  -4  -3   2       40.45       63.00      3.81 o
  -3  -3   2      655.28      646.07      7.39 o
  -2  -3   2        4.44        4.23      1.09 o
  -1  -3   2     9133.94    10889.42    217.67 o
   0  -3   2      287.67      268.25      4.94 o
   1  -3   2     4966.81     5818.84     88.27 o
   2  -3   2       76.25       94.65      2.45 o
   3  -3   2     7599.26     8957.58     45.05 o
   4  -3   2       59.98       66.29      3.75 o
   5  -3   2      104.55       90.88      4.69 o
   6  -3   2      156.43      158.76      6.53 o
   7  -3   2       19.37       25.93      2.55 o
   8  -3   2      103.00       98.56      6.64 o
   9  -3   2        2.10        8.59      3.15 o
  10  -3   2        0.25        0.43      3.20 o
  11  -3   2        0.44        3.96      3.50 o
 -10  -2   2        5.80        1.42      5.26 o
  -9  -2   2       60.06       81.55      5.92 o
  -8  -2   2       18.04       22.91      2.36 o
  -7  -2   2        0.31        0.63      3.00 o
  -6  -2   2       63.94       61.84      3.97 o
  -5  -2   2       60.86       58.26      4.01 o
  -4  -2   2      274.97      240.41      6.82 o
  -3  -2   2      171.19      149.92      6.24 o
  -2  -2   2        8.95        8.53      0.54 o
  -1  -2   2     5675.14     6069.56    119.53 o
   0  -2   2      154.37      156.06      5.25 o
   1  -2   2     2713.28     3112.12     97.37 o
   2  -2   2      745.78      838.57     12.80 o
   3  -2   2      887.46      922.54      7.60 o
   4  -2   2     2144.16     2393.31     19.65 o
   5  -2   2       86.42       97.89      4.73 o
   6  -2   2       11.98       14.75      1.52 o
   7  -2   2        1.03        2.00      2.81 o
   8  -2   2       57.28       56.76      3.87 o
   9  -2   2       16.03       18.78      2.33 o
  10  -2   2        4.84        8.35      4.33 o
  11  -2   2        0.10        0.00      4.45 o
 -11  -1   2        0.01        1.57      4.33 o
 -10  -1   2       38.15       42.75      3.32 o
  -9  -1   2        8.19        7.09      4.20 o
  -8  -1   2        2.83       -0.34      3.74 o
  -7  -1   2        0.17        6.22      2.35 o
  -6  -1   2       72.71       80.26      5.25 o
  -5  -1   2        3.63        0.60      2.27 o
  -4  -1   2      108.57       93.65      4.26 o
  -3  -1   2        5.83        2.89      1.04 o
  -2  -1   2      524.87      427.31      4.53 o
  -1  -1   2     1906.02     1858.25     14.87 o
   0  -1   2      159.88      170.36      2.21 o
   1  -1   2     2608.47     2949.06     54.53 o
   2  -1   2     3013.13     3125.53     18.32 o
   3  -1   2     2139.77     2217.31     11.87 o
   4  -1   2      327.13      327.32      7.64 o
   5  -1   2        8.89        5.56      2.32 o
   6  -1   2      231.52      232.22      8.06 o
   7  -1   2      114.67      116.51      6.53 o
   8  -1   2       11.50       14.40      1.93 o
   9  -1   2       22.12       25.28      2.61 o
  10  -1   2        0.24       -2.26      4.18 o
  11  -1   2        0.73        5.18      4.52 o
 -11   0   2        0.66        7.08      4.17 o
 -10   0   2        0.69        1.32      4.11 o
  -9   0   2       15.02        4.57      4.93 o
  -8   0   2       46.49       51.90      3.74 o
  -7   0   2       38.44       41.54      2.85 o
  -6   0   2      271.87      255.65      8.17 o
  -5   0   2      786.82      786.60     12.62 o
  -4   0   2      270.50      268.11      6.77 o
  -3   0   2      923.97      857.19      7.42 o
  -2   0   2     1445.25     1253.68      8.90 o
  -1   0   2      953.57      937.00      5.66 o
   0   0   2     1180.17     1299.50     23.84 o
   1   0   2      170.27      156.41      4.32 o
   2   0   2      199.84      186.47      6.99 o
   3   0   2      645.96      669.33     16.37 o
   4   0   2        2.29        2.08      1.70 o
   5   0   2       67.15       61.88      4.43 o
   6   0   2        2.57        2.80      2.78 o
   7   0   2       86.08       98.67      6.25 o
   8   0   2       50.48       55.83      4.40 o
   9   0   2        0.23        2.45      3.32 o
  10   0   2        0.01        0.94      4.37 o
 -11   1   2        0.13        1.98      4.64 o
 -10   1   2        0.95        4.74      3.48 o
  -9   1   2        2.18        1.12      3.94 o
  -8   1   2       30.24       35.05      2.94 o
  -7   1   2       35.38       35.49      2.69 o
  -6   1   2       28.21       26.46      1.83 o
  -5   1   2       15.70       14.64      1.29 o
  -4   1   2       40.77       48.83      3.12 o
  -3   1   2        8.90        8.48      0.60 o
  -2   1   2      179.26      164.52      3.01 o
  -1   1   2     1688.59     1861.63     10.32 o
   0   1   2      290.18      303.02      3.69 o
   1   1   2      311.90      249.69      8.30 o
   2   1   2      148.41      157.82      4.91 o
   3   1   2      146.96      132.12      5.71 o
   4   1   2      191.79      165.57      6.07 o
   5   1   2      279.34      259.17      8.38 o
   6   1   2       21.60       24.69      2.27 o
   7   1   2       14.33       16.58      1.95 o
   8   1   2        0.78        4.16      3.56 o
   9   1   2        9.42        9.05      4.42 o
  10   1   2        0.98        1.98      4.48 o
 -11   2   2        0.73       -1.96      4.55 o
 -10   2   2       13.81       18.71      2.72 o
  -9   2   2        1.37        2.97      3.19 o
  -8   2   2       22.04       19.21      2.15 o
  -7   2   2      122.27      140.85      7.03 o
  -6   2   2      803.27      827.25     14.48 o
  -5   2   2       98.23       92.11      4.85 o
  -4   2   2     1479.07     1591.87     16.57 o
  -3   2   2        7.57        8.14      0.67 o
  -2   2   2     1894.82     2002.26     13.90 o
  -1   2   2       33.53       30.51      1.61 o
   0   2   2     3098.34     3453.77     79.61 o
   1   2   2       32.25       38.07      1.97 o
   2   2   2      981.50      900.73      8.50 o
   3   2   2      187.68      147.92      3.91 o
   4   2   2       13.21       12.55      1.42 o
   5   2   2       40.62       34.37      3.42 o
   6   2   2        2.64       -2.96      2.96 o
   7   2   2       38.66       38.59      2.66 o
   8   2   2        8.98       11.10      2.21 o
   9   2   2        0.19        6.88      3.07 o
 -11   3   2        2.68        6.37      4.68 o
 -10   3   2        0.06       -0.43      3.46 o
  -9   3   2        5.89        4.87      3.69 o
  -8   3   2       69.86       82.74      6.29 o
  -7   3   2       22.33       20.07      1.88 o
  -6   3   2       34.19       31.79      2.34 o
  -5   3   2      235.48      260.12      7.79 o
  -4   3   2      381.26      393.45      8.83 o
  -3   3   2       93.02      109.03      5.16 o
  -2   3   2      133.38      149.32      6.13 o
  -1   3   2       32.28       26.68      2.69 o
   0   3   2      997.42     1076.86     30.30 o
   1   3   2      173.41      172.21      6.38 o
   2   3   2      364.41      386.70     18.58 o
   3   3   2       62.38       59.45      2.89 o
   4   3   2       19.98       18.83      1.64 o
   5   3   2       43.76       43.59      3.77 o
   6   3   2        7.70       -4.31      4.31 o
   7   3   2        3.68        7.76      3.72 o
   8   3   2        0.65       -4.70      4.70 o
   9   3   2        2.75        4.77      2.14 o
 -11   4   2        0.84        7.93      4.49 o
 -10   4   2        1.29        7.86      3.86 o
  -9   4   2       45.25       49.88      3.97 o
  -8   4   2        0.37        2.73      3.38 o
  -7   4   2       71.17       73.44      5.73 o
  -6   4   2      211.60      217.88      8.39 o
  -5   4   2        8.82        9.57      1.38 o
  -4   4   2      216.17      225.40      7.17 o
  -3   4   2       10.09       10.21      0.79 o
  -2   4   2      275.73      279.89      5.21 o
  -1   4   2      213.52      222.90      4.69 o
   0   4   2     1502.83     1614.87     17.86 o
   1   4   2       11.12       10.23      0.86 o
   2   4   2      331.75      299.16      6.12 o
   3   4   2      403.22      349.59     15.75 o
   4   4   2       99.28       97.80      5.87 o
   5   4   2        0.25       -3.34      3.34 o
   6   4   2        0.02       -1.09      3.40 o
   7   4   2        3.38        0.00      3.75 o
   8   4   2        0.26        2.37      3.25 o
 -11   5   2        1.28        2.53      4.78 o
 -10   5   2        3.57       -0.45      4.24 o
  -9   5   2        1.19        6.77      3.63 o
  -8   5   2       47.30       45.21      3.85 o
  -7   5   2       28.08       20.74      2.20 o
  -6   5   2        2.74       -0.28      3.29 o
  -5   5   2       65.61       69.53      4.96 o
  -4   5   2       37.70       40.22      3.13 o
  -3   5   2        4.77        5.21      1.46 o
  -2   5   2       93.13       97.30      3.50 o
  -1   5   2       29.57       29.14      1.50 o
   0   5   2       79.21       93.96      3.56 o
   1   5   2        0.95       -0.35      1.73 o
   2   5   2      296.73      332.00     17.91 o
   3   5   2        5.46        6.60      2.32 o
   4   5   2      136.38      125.60      7.50 o
   5   5   2       61.74       63.39      4.74 o
   6   5   2       17.88       19.54      2.49 o
   7   5   2        0.00       -1.87      3.68 o
   8   5   2        0.46       -4.12      4.31 o
 -10   6   2       23.99       25.76      2.85 o
  -9   6   2       19.22       17.55      2.69 o
  -8   6   2       15.56        7.97      4.60 o
  -7   6   2       41.89       32.58      2.80 o
  -6   6   2      208.46      183.25      8.34 o
  -5   6   2        0.09       -0.57      2.66 o
  -4   6   2       22.48       17.68      1.71 o
  -3   6   2        0.03        0.83      1.75 o
  -2   6   2      126.79      125.57      4.34 o
  -1   6   2       22.69       24.05      1.30 o
   0   6   2       58.74       62.14      4.30 o
   1   6   2        0.02       -1.97      3.32 o
   2   6   2      182.18      168.80      9.84 o
   3   6   2      284.87      266.91      7.33 o
   4   6   2       97.94       89.01      5.80 o
   5   6   2       10.19        3.27      4.05 o
   6   6   2        0.34       -3.60      3.76 o
   7   6   2        2.37        6.67      4.38 o
 -10   7   2        2.00       -1.96      4.86 o
  -9   7   2       35.90       39.35      3.14 o
  -8   7   2        3.30        3.25      3.77 o
  -7   7   2       19.82       20.93      2.50 o
  -6   7   2       41.37       36.51      2.65 o
  -5   7   2      180.12      180.27      8.44 o
  -4   7   2        2.61        6.09      3.19 o
  -3   7   2      104.21      119.51      4.72 o
  -2   7   2        4.25        2.31      1.94 o
  -1   7   2       18.76       22.28      1.32 o
   0   7   2        8.48        5.53      2.16 o
   1   7   2      101.88       99.37      4.72 o
   2   7   2       32.88       41.80      2.16 o
   3   7   2        0.94        1.01      3.41 o
   4   7   2       32.45       20.88      2.73 o
   5   7   2       10.93        8.26      4.35 o
   6   7   2        0.01       -1.50      4.49 o
 -10   8   2       16.63       20.88      3.01 o
  -9   8   2        1.12       -1.89      4.23 o
  -8   8   2        0.09        5.71      3.44 o
  -7   8   2        8.80       14.04      2.22 o
  -6   8   2        0.04        0.00      3.57 o
  -5   8   2       95.11      105.36      7.38 o
  -4   8   2       49.34       50.55      4.50 o
  -3   8   2       33.31       33.71      2.46 o
  -2   8   2        7.60       10.26      1.76 o
  -1   8   2       19.98       25.54      1.60 o
   0   8   2        1.50        4.12      2.30 o
   1   8   2        7.43        7.80      2.53 o
   2   8   2       55.45       46.28      2.69 o
   3   8   2        8.78       11.47      2.92 o
   4   8   2       15.39       15.40      2.57 o
   5   8   2        0.13        0.00      5.02 o
  -9   9   2       13.86       15.39      2.90 o
  -8   9   2        1.28        0.96      4.43 o
  -7   9   2        4.40        4.54      3.95 o
  -6   9   2        5.96        5.86      4.01 o
  -5   9   2       28.15       26.25      2.78 o
  -4   9   2       22.24       21.21      2.58 o
  -3   9   2       12.02       10.96      4.32 o
  -2   9   2       27.28       30.76      1.86 o
  -1   9   2       17.88       16.34      2.15 o
   0   9   2       49.27       52.72      3.23 o
   1   9   2        0.04       -2.57      2.57 o
   2   9   2        1.14       -2.93      2.93 o
   3   9   2        0.46        1.25      2.56 o
   4   9   2        0.36       -4.65      4.65 o
  -8  10   2        1.08        1.56      4.50 o
  -7  10   2       25.98       22.95      3.25 o
  -6  10   2        3.75        1.40      4.05 o
  -5  10   2       15.61       15.03      2.45 o
  -4  10   2        7.97        9.13      2.20 o
  -3  10   2        7.61        9.66      3.68 o
  -2  10   2        7.47       11.14      2.34 o
  -1  10   2        4.21        9.01      2.80 o
   0  10   2       25.02       28.84      2.16 o
   1  10   2        6.13        6.42      3.02 o
   2  10   2        0.35        1.44      4.71 o
  -6  11   2        5.64       10.89      4.49 o
  -5  11   2        0.62        1.01      3.96 o
  -4  11   2        5.49        6.50      4.09 o
  -3  11   2        0.10        0.00      3.85 o
  -2  11   2       11.91       10.87      2.32 o
  -1  11   2        5.15        4.47      3.40 o
   0  11   2        6.04        4.40      3.34 o
   0 -13   3        6.89        7.66      3.69 o
   1 -13   3        0.87        1.77      6.09 o
   2 -13   3        0.32        2.19      1.91 o
   3 -13   3        3.51        5.92      5.13 o
   4 -13   3        8.27        3.98      4.10 o
   5 -13   3        2.74        1.51      4.34 o
   6 -13   3        1.74        4.66      4.11 o
  -2 -12   3        2.56        5.35      5.57 o
  -1 -12   3        0.78        3.31      2.83 o
   0 -12   3        0.19        1.39      2.90 o
   1 -12   3        5.64        2.43      2.94 o
   2 -12   3        4.90        2.82      2.78 o
   3 -12   3       28.31       20.99      3.05 o
   4 -12   3       19.16       17.32      2.71 o
   5 -12   3        1.87        4.94      4.09 o
   6 -12   3        0.71       -2.33      3.82 o
   7 -12   3        1.77       -2.94      4.33 o
   8 -12   3        0.12        2.60      3.79 o
  -4 -11   3        0.23       -2.61      3.87 o
  -3 -11   3        0.12        1.05      2.90 o
  -2 -11   3        2.16        3.71      2.59 o
  -1 -11   3        0.67       -0.02      2.55 o
   0 -11   3        0.93        3.09      2.61 o
   1 -11   3        0.07        3.04      2.13 o
   2 -11   3       39.02       36.18      3.03 o
   3 -11   3       64.14       58.85      4.93 o
   4 -11   3       22.81       19.51      2.55 o
   5 -11   3       22.08       19.95      2.54 o
   6 -11   3        4.43        8.43      3.15 o
   7 -11   3        1.83        1.34      3.37 o
   8 -11   3        5.90       10.54      4.18 o
   9 -11   3        1.20        0.00      4.51 o
  -5 -10   3       10.15        4.07      5.18 o
  -4 -10   3        1.45        7.44      3.54 o
  -3 -10   3        1.03        4.39      2.73 o
  -2 -10   3        9.48       10.93      2.97 o
  -1 -10   3        2.64        5.42      2.42 o
   0 -10   3        7.64        3.40      2.76 o
   1 -10   3        0.03       -0.91      2.23 o
   2 -10   3        8.24        8.33      1.60 o
   3 -10   3      152.98      156.15      8.13 o
   4 -10   3      169.86      155.52      8.70 o
   5 -10   3        4.25        5.38      3.11 o
   6 -10   3        0.00       -3.82      3.82 o
   7 -10   3        0.01        2.45      2.64 o
   8 -10   3        4.36        5.75      3.45 o
   9 -10   3       10.29        5.72      5.35 o
  -6  -9   3        2.85       10.13      4.69 o
  -5  -9   3        6.25        6.38      4.65 o
  -4  -9   3       14.34       16.40      2.42 o
  -3  -9   3        2.83        3.57      2.63 o
  -2  -9   3        8.52        3.83      2.59 o
  -1  -9   3       71.89       75.20      3.55 o
   0  -9   3        0.89        0.20      2.46 o
   1  -9   3        8.92        7.30      1.53 o
   2  -9   3      227.36      238.89      6.53 o
   3  -9   3       27.79       28.54      2.12 o
   4  -9   3        7.06        5.82      3.53 o
   5  -9   3       50.47       47.94      3.75 o
   6  -9   3        0.28       -0.34      3.34 o
   7  -9   3        0.72        4.12      2.88 o
   8  -9   3        2.11        2.06      3.46 o
   9  -9   3       10.30        5.82      4.80 o
  10  -9   3        3.82       -1.98      5.19 o
  -7  -8   3        7.30        6.12      4.33 o
  -6  -8   3       41.72       46.36      4.22 o
  -5  -8   3        1.55       -0.82      3.69 o
  -4  -8   3       34.65       29.14      2.59 o
  -3  -8   3       39.01       38.50      2.28 o
  -2  -8   3       16.49       19.29      1.31 o
  -1  -8   3       64.69       62.74      2.99 o
   0  -8   3       30.89       34.23      1.94 o
   1  -8   3       55.76       62.88      3.11 o
   2  -8   3        5.87        5.42      2.00 o
   3  -8   3      278.67      305.44      9.31 o
   4  -8   3       79.06       67.34      5.19 o
   5  -8   3       17.08       19.22      1.87 o
   6  -8   3        3.37        1.25      3.22 o
   7  -8   3       11.45       11.89      2.01 o
   8  -8   3        7.07        6.16      3.96 o
   9  -8   3        6.09        6.35      4.22 o
  10  -8   3        0.17       -3.32      3.99 o
  -8  -7   3        3.05        2.57      4.14 o
  -7  -7   3        4.81        0.93      4.00 o
  -6  -7   3        3.72        1.61      3.65 o
  -5  -7   3       63.73       63.52      4.81 o
  -4  -7   3        0.83        2.90      3.31 o
  -3  -7   3      228.51      257.88     14.60 o
  -2  -7   3       63.55       60.12      3.08 o
  -1  -7   3       60.80       50.41      2.50 o
   0  -7   3        0.84        0.31      2.46 o
   1  -7   3      103.43      109.59      3.80 o
   2  -7   3        8.71        8.75      1.12 o
   3  -7   3      140.31      147.98      6.23 o
   4  -7   3       20.53       21.04      1.66 o
   5  -7   3       30.31       35.52      2.87 o
   6  -7   3        0.09       -1.15      3.17 o
   7  -7   3       37.50       31.28      2.22 o
   8  -7   3        3.50        2.91      3.25 o
   9  -7   3        7.95       10.42      2.29 o
  10  -7   3        0.02        0.91      3.77 o
  11  -7   3        0.78       -0.52      4.51 o
  -8  -6   3        0.01       -4.56      4.56 o
  -7  -6   3       20.07       24.23      2.64 o
  -6  -6   3       78.32       83.12      5.52 o
  -5  -6   3        2.51        4.23      3.10 o
  -4  -6   3       35.35       35.31      2.18 o
  -3  -6   3        5.79        2.89      1.87 o
  -2  -6   3      452.18      542.00      8.05 o
  -1  -6   3      380.54      372.86      6.33 o
   0  -6   3       66.89       94.22      3.26 o
   1  -6   3       63.42       58.09      2.80 o
   2  -6   3       26.78       25.92      1.45 o
   3  -6   3       33.88       32.13      1.77 o
   4  -6   3      782.76      773.99     13.17 o
   5  -6   3       46.37       45.22      3.25 o
   6  -6   3      187.49      192.55      8.09 o
   7  -6   3       75.50       68.90      4.64 o
   8  -6   3        8.86       11.75      1.98 o
   9  -6   3        0.03       -3.39      3.39 o
  10  -6   3        0.02       -4.11      4.11 o
  11  -6   3        0.14       -3.53      4.25 o
  -9  -5   3        3.01        4.98      3.79 o
  -8  -5   3       17.31       19.59      2.12 o
  -7  -5   3        7.49        7.38      4.17 o
  -6  -5   3        3.21        7.60      2.79 o
  -5  -5   3       84.22       89.38      5.67 o
  -4  -5   3        8.07        5.28      2.57 o
  -3  -5   3      192.95      176.75      6.75 o
  -2  -5   3      138.20      109.84      3.57 o
  -1  -5   3      189.87      231.76     10.24 o
   0  -5   3      687.45      671.63      8.76 o
   1  -5   3      368.05      357.12      5.31 o
   2  -5   3      425.55      360.60      5.50 o
   3  -5   3      134.46      162.78     11.93 o
   4  -5   3       88.47       85.13      4.72 o
   5  -5   3      361.81      386.52      9.61 o
   6  -5   3      372.11      351.75     10.17 o
   7  -5   3      291.78      305.37     10.37 o
   8  -5   3       92.56       97.60      6.94 o
   9  -5   3        9.88       13.50      2.20 o
  10  -5   3        1.75        2.20      3.86 o
  11  -5   3        0.01        2.00      4.00 o
  -9  -4   3        6.17        8.38      3.78 o
  -8  -4   3        2.25        2.84      4.12 o
  -7  -4   3       67.85       75.71      5.32 o
  -6  -4   3        0.21        2.41      2.99 o
  -5  -4   3        8.54       10.69      1.47 o
  -4  -4   3       30.84       29.43      1.87 o
  -3  -4   3      253.86      223.19      4.87 o
  -2  -4   3      864.85     1056.70     11.61 o
  -1  -4   3       89.94      101.55      2.87 o
   0  -4   3      725.96      852.66      7.39 o
   1  -4   3       28.94       29.02      1.52 o
   2  -4   3      422.67      399.91      5.26 o
   3  -4   3        1.48        2.57      0.95 o
   4  -4   3     1301.75     1420.65     16.19 o
   5  -4   3       81.93       83.15      4.85 o
   6  -4   3       45.14       44.47      3.42 o
   7  -4   3       17.54       17.27      1.96 o
   8  -4   3       78.89       76.31      5.10 o
   9  -4   3       28.86       37.42      3.10 o
  10  -4   3        0.68       -1.76      3.93 o
  11  -4   3        3.81        3.50      4.28 o
 -10  -3   3        4.84        5.95      4.70 o
  -9  -3   3       20.49       24.10      2.70 o
  -8  -3   3       72.44       71.23      5.11 o
  -7  -3   3       69.10       60.21      4.66 o
  -6  -3   3        0.79        4.17      2.68 o
  -5  -3   3        0.84       -2.49      2.49 o
  -4  -3   3      266.89      230.02      7.12 o
  -3  -3   3       10.77       15.17      0.94 o
  -2  -3   3     2436.58     2498.77     22.76 o
  -1  -3   3      159.52      158.35      3.66 o
   0  -3   3     3741.37     4104.48     43.28 o
   1  -3   3        7.73       10.00      0.59 o
   2  -3   3      176.78      154.93      3.15 o
   3  -3   3        0.06        0.58      1.22 o
   4  -3   3       25.24       13.97      1.27 o
   5  -3   3     1137.41     1171.44     15.85 o
   6  -3   3      189.82      202.92      7.82 o
   7  -3   3       22.31       17.85      1.98 o
   8  -3   3        0.06        0.67      3.63 o
   9  -3   3        0.03        3.08      3.32 o
  10  -3   3        0.47        4.43      3.87 o
  11  -3   3        1.10        2.03      3.66 o
 -10  -2   3        0.36        6.62      3.54 o
  -9  -2   3       13.23       12.46      2.47 o
  -8  -2   3        7.48        7.20      3.87 o
  -7  -2   3       16.12       18.36      1.89 o
  -6  -2   3       83.43       78.76      5.53 o
  -5  -2   3       53.28       44.61      3.33 o
  -4  -2   3      185.48      151.51      5.61 o
  -3  -2   3        7.72       10.01      0.69 o
  -2  -2   3      133.78      126.35      2.88 o
  -1  -2   3     3088.82     2960.14     12.67 o
   0  -2   3       55.98       59.07      1.94 o
   1  -2   3      183.84      180.92      3.87 o
   2  -2   3     3832.82     4401.73     15.70 o
   3  -2   3      712.99      772.38     11.75 o
   4  -2   3      119.93      123.19      5.11 o
   5  -2   3      171.80      173.10      6.36 o
   6  -2   3       51.77       62.06      4.82 o
   7  -2   3        1.72       -3.40      3.40 o
   8  -2   3      115.60      115.04      7.52 o
   9  -2   3        1.28        3.54      3.27 o
  11  -2   3        1.60        4.67      4.31 o
 -11  -1   3        0.13        1.57      4.52 o
 -10  -1   3        0.04        1.83      3.29 o
  -9  -1   3       19.05       13.05      4.60 o
  -8  -1   3       23.07       28.02      2.37 o
  -7  -1   3        3.91        3.00      3.09 o
  -6  -1   3       86.74       65.84      5.08 o
  -5  -1   3        0.28        1.86      2.18 o
  -4  -1   3      151.26      152.81      5.49 o
  -3  -1   3        0.88        1.09      0.99 o
  -2  -1   3     1122.53     1111.89      7.88 o
  -1  -1   3      286.64      309.16      8.25 o
   0  -1   3      696.66      736.41     13.66 o
   1  -1   3       25.63       30.08      1.45 o
   2  -1   3       12.02       10.38      1.00 o
   3  -1   3     1610.54     1569.82     10.79 o
   4  -1   3        4.70        3.21      2.09 o
   5  -1   3       83.75       79.13      4.89 o
   6  -1   3       31.76       34.56      3.04 o
   7  -1   3       53.59       50.25      4.22 o
   8  -1   3       15.95       20.15      2.45 o
   9  -1   3        0.40        3.67      3.07 o
  10  -1   3        1.53       -1.40      3.72 o
 -11   0   3        0.27       -1.52      4.90 o
 -10   0   3        0.26        0.00      3.26 o
  -9   0   3        6.09        3.47      3.94 o
  -8   0   3       46.75       44.91      3.29 o
  -7   0   3        4.97        7.89      1.51 o
  -6   0   3       10.62        9.47      1.34 o
  -5   0   3       76.42       75.73      4.74 o
  -4   0   3      380.83      372.50      8.14 o
  -3   0   3       26.53       28.40      1.77 o
  -2   0   3       24.84       27.07      1.38 o
  -1   0   3      429.03      426.50      4.61 o
   0   0   3     1906.56     2060.05     31.44 o
   1   0   3      358.60      384.30      4.64 o
   2   0   3      114.07       81.95      2.49 o
   3   0   3     1290.24     1280.70     21.00 o
   4   0   3      185.94      168.89      6.00 o
   5   0   3       47.18       49.34      3.52 o
   6   0   3        7.29        6.00      3.04 o
   7   0   3       15.78       18.51      2.05 o
   8   0   3       52.36       53.64      3.70 o
   9   0   3       10.97        7.26      4.66 o
  10   0   3        0.17       -4.43      4.43 o
 -11   1   3        2.08        2.51      4.39 o
 -10   1   3        0.23        0.00      3.56 o
  -9   1   3        6.79        9.34      1.98 o
  -8   1   3       17.42       15.80      1.99 o
  -7   1   3       14.14       12.18      1.63 o
  -6   1   3      124.67      127.84      6.04 o
  -5   1   3      210.67      200.58      7.01 o
  -4   1   3      110.53      112.93      4.73 o
  -3   1   3       54.01       53.75      3.28 o
  -2   1   3      700.53      764.95      7.04 o
  -1   1   3       26.68       19.45      1.13 o
   0   1   3      818.62      904.17      7.38 o
   1   1   3       12.74       15.35      1.27 o
   2   1   3      206.24      165.85      3.70 o
   3   1   3       13.10       13.16      1.18 o
   4   1   3      485.04      437.96     10.02 o
   5   1   3      129.21      126.22      6.52 o
   6   1   3       99.53      107.80      6.61 o
   7   1   3       59.47       59.39      4.87 o
   8   1   3       12.50        5.18      4.59 o
   9   1   3        2.20        4.97      3.64 o
  10   1   3        0.24        0.00      3.34 o
 -11   2   3        0.33        1.00      4.45 o
 -10   2   3        5.81       10.47      2.16 o
  -9   2   3        0.92        4.18      3.71 o
  -8   2   3      111.32      122.20      7.10 o
  -7   2   3       11.79       11.62      1.66 o
  -6   2   3        6.20        2.23      2.39 o
  -5   2   3      469.50      433.55     10.02 o
  -4   2   3      167.03      167.29      5.97 o
  -3   2   3        6.05        5.22      1.24 o
  -2   2   3      131.13      106.30      3.91 o
  -1   2   3      134.55      149.47      4.25 o
   0   2   3       35.36       34.25      3.18 o
   1   2   3      331.43      331.15      6.23 o
   2   2   3      322.74      278.83      7.69 o
   3   2   3       50.26       49.97      6.36 o
   4   2   3        2.44       -0.96      2.60 o
   5   2   3        1.03        0.84      2.88 o
   6   2   3        2.75       -1.28      3.64 o
   7   2   3        6.10       10.24      3.88 o
   8   2   3        7.85        1.70      4.00 o
   9   2   3        0.17        0.00      3.73 o
 -11   3   3        0.03       -5.07      5.07 o
 -10   3   3        0.79       -0.88      4.54 o
  -9   3   3        1.70        1.55      3.87 o
  -8   3   3        0.88        2.74      3.29 o
  -7   3   3       19.47       15.00      1.92 o
  -6   3   3       50.43       49.20      3.50 o
  -5   3   3      224.65      213.85      7.73 o
  -4   3   3       48.51       64.93      4.35 o
  -3   3   3        5.13        2.98      1.23 o
  -2   3   3       96.54      120.36      3.45 o
  -1   3   3      138.45      167.67      8.03 o
   0   3   3       43.56       50.11      3.16 o
   1   3   3      158.79      161.11      5.91 o
   2   3   3       80.58       64.60      3.24 o
   3   3   3       12.51       12.23      2.98 o
   4   3   3      235.26      210.16      8.21 o
   5   3   3        7.28        4.08      3.09 o
   6   3   3       13.99       11.68      4.20 o
   7   3   3        0.36        2.07      3.63 o
   8   3   3        8.99        3.23      4.55 o
   9   3   3        1.33        4.12      4.62 o
 -11   4   3        0.25        0.51      4.34 o
 -10   4   3        0.09        1.35      3.57 o
  -9   4   3        0.46       -3.51      3.51 o
  -8   4   3      116.10      117.19      7.45 o
  -7   4   3      222.79      248.77      9.40 o
  -6   4   3       11.73       10.77      1.73 o
  -5   4   3       38.87       34.62      2.38 o
  -4   4   3      216.87      227.03      7.92 o
  -3   4   3        0.30        0.65      2.42 o
  -2   4   3       61.26       44.05      2.26 o
  -1   4   3       19.40       29.09      1.81 o
   0   4   3      147.99      131.25      4.12 o
   1   4   3      102.45      101.13      4.15 o
   2   4   3      151.05      157.22      9.40 o
   3   4   3      106.32       92.82      4.26 o
   4   4   3       75.33       77.84      5.67 o
   5   4   3        9.16        9.43      1.97 o
   6   4   3       34.37       32.50      2.77 o
   7   4   3       20.03       17.82      2.66 o
   8   4   3        0.34       -2.01      4.48 o
 -11   5   3        6.83        5.73      4.20 o
 -10   5   3        0.64        3.72      3.83 o
  -9   5   3       14.64        9.24      2.34 o
  -8   5   3        8.44        7.50      3.94 o
  -7   5   3       41.09       45.97      3.01 o
  -6   5   3       71.12       74.80      5.49 o
  -5   5   3        0.19        1.65      2.44 o
  -4   5   3       41.74       38.69      2.81 o
  -3   5   3       10.27       12.42      1.18 o
  -2   5   3       38.54       46.77      4.23 o
  -1   5   3        9.36        9.44      0.97 o
   0   5   3        0.31        0.04      1.72 o
   1   5   3        0.15       -0.91      2.01 o
   2   5   3        7.28        5.63      2.02 o
   3   5   3        8.77        9.13      1.67 o
   4   5   3       73.02       74.46      5.00 o
   5   5   3        0.89        0.00      3.47 o
   6   5   3        4.98        6.49      4.31 o
   7   5   3       12.45        9.92      5.48 o
 -10   6   3       16.22       14.06      5.16 o
  -9   6   3        5.14        0.00      4.66 o
  -8   6   3       43.37       45.87      3.67 o
  -7   6   3      129.96      128.49      7.72 o
  -6   6   3        1.14        3.63      3.12 o
  -5   6   3       30.16       32.46      2.82 o
  -4   6   3        0.03        0.59      3.07 o
  -3   6   3      129.11      137.95      4.90 o
  -2   6   3       17.15       16.34      1.34 o
  -1   6   3       83.58       77.60      3.84 o
   0   6   3        4.47        5.57      1.99 o
   1   6   3       35.56       36.35      1.91 o
   2   6   3        1.24       -0.43      7.69 o
   3   6   3       14.27       13.57      2.05 o
   4   6   3       48.00       44.99      3.35 o
   5   6   3        8.07        7.04      4.26 o
   6   6   3        1.59       -0.48      4.37 o
 -10   7   3        0.01       -4.50      4.50 o
  -9   7   3       13.41        6.03      4.57 o
  -8   7   3        6.35        3.87      4.14 o
  -7   7   3        7.92       14.46      2.25 o
  -6   7   3        6.79        7.59      2.01 o
  -5   7   3        0.08       -2.40      2.89 o
  -4   7   3       26.65       33.07      2.30 o
  -3   7   3       19.56       24.08      1.60 o
  -2   7   3       47.54       44.27      2.39 o
  -1   7   3        3.57        3.14      2.32 o
   0   7   3        7.30        6.40      2.29 o
   1   7   3        0.76        2.22      3.51 o
   2   7   3        5.27        3.84      2.54 o
   3   7   3        7.75        7.47      3.01 o
   4   7   3        4.70        7.16      3.90 o
   5   7   3        4.58        0.98      4.71 o
  -9   8   3        0.18        0.00      4.38 o
  -8   8   3        9.70        4.64      4.78 o
  -7   8   3        1.78        6.78      1.87 o
  -6   8   3       15.05        8.46      4.25 o
  -5   8   3       10.57       14.41      2.20 o
  -4   8   3        0.42        6.38      3.29 o
  -3   8   3        0.02        3.24      3.12 o
  -2   8   3        0.22       -0.13      2.56 o
  -1   8   3        2.39        5.10      1.57 o
   0   8   3        0.17       -2.23      2.23 o
   1   8   3       15.25       17.68      4.11 o
   2   8   3        7.40        8.98      3.00 o
   3   8   3        0.17       -3.18      3.18 o
   4   8   3        0.10       -4.26      4.26 o
  -8   9   3        0.39        0.00      4.45 o
  -7   9   3       10.73       14.86      2.50 o
  -6   9   3       11.61        3.13      4.54 o
  -5   9   3       18.10       21.54      2.63 o
  -4   9   3       13.89       15.25      2.51 o
  -3   9   3        5.65        8.59      3.68 o
  -2   9   3        7.50        6.51      2.63 o
  -1   9   3        8.07        5.40      3.45 o
   0   9   3        4.55       -0.43      3.14 o
   1   9   3        1.82        1.90      2.69 o
   2   9   3        6.71        8.14      1.98 o
   3   9   3        7.42        9.34      3.39 o
  -7  10   3        0.05        6.75      4.43 o
  -6  10   3        0.18       -0.50      4.37 o
  -5  10   3       15.48       15.13      2.37 o
  -4  10   3        6.45        7.63      4.16 o
  -3  10   3        0.42       11.82      4.04 o
  -2  10   3        4.65        2.85      5.73 o
  -1  10   3        4.94        0.75      3.06 o
   0  10   3        1.60       -2.81      3.26 o
   1  10   3       12.42       13.28      2.60 o
  -4  11   3        4.64       -0.53      5.83 o
  -3  11   3        0.38        1.07      3.99 o
  -2  11   3        0.61        2.45      2.90 o
  -1 -13   4        0.62       -0.71      6.68 o
   0 -13   4        0.95        1.49      3.08 o
   1 -13   4       10.40        9.78      3.64 o
   2 -13   4        3.87        2.66      3.35 o
   3 -13   4        3.57        1.44      4.49 o
   4 -13   4       28.57       27.57      2.88 o
   5 -13   4        5.77        3.92      5.28 o
   6 -13   4        0.70        6.59      4.15 o
   7 -13   4        0.18       -0.53      4.06 o
  -3 -12   4        0.01       -0.62      3.23 o
  -2 -12   4        1.53       -0.95      3.26 o
  -1 -12   4        0.15        0.69      2.89 o
   0 -12   4        0.05       -2.81      2.81 o
   1 -12   4        1.02       -3.93      3.93 o
   2 -12   4        5.59        4.98      2.49 o
   3 -12   4        4.65       -1.28      4.12 o
   4 -12   4       33.10       39.05      3.14 o
   5 -12   4       55.57       45.46      3.71 o
   6 -12   4        0.71       -0.46      4.03 o
   7 -12   4        0.65       -1.93      4.31 o
   8 -12   4        2.76       -0.52      4.85 o
  -4 -11   4        1.12        1.02      4.55 o
  -3 -11   4        2.42        1.11      4.06 o
  -2 -11   4        3.26        5.25      2.70 o
  -1 -11   4       14.51       13.93      1.69 o
   0 -11   4        3.36        4.34      2.41 o
   1 -11   4        2.64        2.33      2.77 o
   2 -11   4        6.77        8.69      2.69 o
   3 -11   4        0.77        1.51      3.01 o
   4 -11   4       72.01       66.37      4.56 o
   5 -11   4       69.37       78.94      5.84 o
   6 -11   4        0.19       -0.84      3.00 o
   7 -11   4        0.01       -1.77      3.80 o
   8 -11   4        4.45        5.23      5.05 o
   9 -11   4        5.39        3.55      4.84 o
  -5 -10   4        0.24       -2.98      4.56 o
  -4 -10   4       25.29       29.43      2.75 o
  -3 -10   4        8.44        9.97      1.87 o
  -2 -10   4       14.83       17.48      1.63 o
  -1 -10   4       30.58       32.70      1.90 o
   0 -10   4      150.66      152.71      5.75 o
   1 -10   4        0.41       -0.94      2.34 o
   2 -10   4       54.27       54.65      6.20 o
   3 -10   4       33.28       32.59      2.75 o
   4 -10   4        0.12       -2.74      3.52 o
   5 -10   4       30.64       26.72      2.51 o
   6 -10   4       14.03       10.19      3.52 o
   7 -10   4        0.35        4.46      2.95 o
   8 -10   4        0.37       -0.44      4.01 o
   9 -10   4        7.13        7.13      4.43 o
  -6  -9   4        2.49        5.95      4.70 o
  -5  -9   4       12.74       11.15      4.25 o
  -4  -9   4        4.59        7.27      4.19 o
  -3  -9   4        0.43       -1.91      2.57 o
  -2  -9   4       11.61       11.18      1.81 o
  -1  -9   4        0.54       -0.67      2.14 o
   0  -9   4       55.36       44.84      2.76 o
   1  -9   4        3.99        6.11      2.23 o
   2  -9   4        5.28        1.88      2.29 o
   3  -9   4       42.93       35.96      2.76 o
   4  -9   4       72.44       85.03      5.80 o
   5  -9   4        0.03        0.00      3.13 o
   6  -9   4       22.80       19.06      2.24 o
   7  -9   4       11.90       11.23      2.21 o
   8  -9   4        4.78        4.53      3.32 o
   9  -9   4        0.90       -1.80      4.44 o
  10  -9   4        0.01        1.00      4.77 o
  -7  -8   4        8.75        2.51      4.74 o
  -6  -8   4        0.06        4.49      3.91 o
  -5  -8   4       16.90       20.22      2.32 o
  -4  -8   4      112.78      122.74      7.41 o
  -3  -8   4        1.76       -0.74      2.28 o
  -2  -8   4      353.02      363.82      7.94 o
  -1  -8   4       55.83       52.05      2.61 o
   0  -8   4      165.07      158.20      5.06 o
   1  -8   4       66.55       69.97      4.56 o
   2  -8   4      332.70      344.53     16.05 o
   3  -8   4       94.48       93.88      5.33 o
   4  -8   4        9.75        7.03      3.26 o
   5  -8   4       26.57       29.11      2.15 o
   6  -8   4        2.34       -3.14      3.38 o
   7  -8   4       26.13       22.41      2.47 o
   8  -8   4        4.15        4.27      3.90 o
   9  -8   4        5.12        3.42      3.37 o
  10  -8   4        0.00       -0.48      3.86 o
  -8  -7   4        0.34       -4.06      4.24 o
  -7  -7   4        5.62        2.75      3.89 o
  -6  -7   4       26.88       34.56      2.76 o
  -5  -7   4       48.66       49.75      4.05 o
  -4  -7   4       82.40      104.50      6.60 o
  -3  -7   4        1.80       -2.56      2.56 o
  -2  -7   4        4.33        5.52      2.30 o
  -1  -7   4       15.71       19.52      1.75 o
   0  -7   4      109.00      124.39      3.99 o
   1  -7   4      270.20      264.99      5.70 o
   2  -7   4        3.75        1.88      2.37 o
   3  -7   4      131.78      140.20      6.07 o
   4  -7   4       43.62       42.55      3.20 o
   5  -7   4        9.77        8.93      3.07 o
   6  -7   4        0.01        2.33      2.70 o
   7  -7   4       90.52       85.21      6.21 o
   8  -7   4        0.73       -0.74      3.58 o
   9  -7   4        4.10        3.29      3.94 o
  10  -7   4        0.55       -1.85      4.30 o
  11  -7   4        0.64        6.78      4.46 o
  -9  -6   4        0.05        6.35      4.49 o
  -8  -6   4        0.20       -4.37      4.37 o
  -7  -6   4       14.68       13.03      4.85 o
  -6  -6   4       30.15       33.76      2.56 o
  -5  -6   4        4.38        6.45      3.19 o
  -4  -6   4      342.83      362.54     10.84 o
  -3  -6   4      197.44      191.03      5.40 o
  -2  -6   4      703.18      750.35     10.53 o
  -1  -6   4        0.79        3.48      0.94 o
   1  -6   4      195.53      209.55      6.63 o
   2  -6   4     1581.88     1806.00     15.97 o
   3  -6   4      316.73      331.35      6.05 o
   4  -6   4      249.68      220.93      7.48 o
   5  -6   4       66.01       73.30      5.02 o
   6  -6   4      109.43      109.32      6.35 o
   7  -6   4       39.85       39.86      3.28 o
   8  -6   4       22.81       24.77      2.49 o
   9  -6   4        0.09        2.81      3.56 o
  10  -6   4        0.26        1.36      3.25 o
  11  -6   4        0.95       -4.74      4.74 o
  -9  -5   4        0.62        5.44      3.39 o
  -8  -5   4        0.26       -1.30      3.76 o
  -7  -5   4        2.12        7.35      3.31 o
  -6  -5   4       95.13      107.57      6.48 o
  -5  -5   4      155.22      166.91      8.03 o
  -4  -5   4       15.97       12.24      1.62 o
  -3  -5   4      536.61      570.12     11.28 o
  -2  -5   4      434.34      498.71      9.30 o
  -1  -5   4      174.19      156.53      3.90 o
   0  -5   4      130.13      161.56      5.08 o
   1  -5   4      312.28      317.88      9.66 o
   2  -5   4      106.76       92.22      2.98 o
   3  -5   4       81.04       73.53      3.01 o
   4  -5   4      180.20      161.28      6.18 o
   5  -5   4      151.69      145.11      6.28 o
   6  -5   4      146.64      158.00      7.11 o
   7  -5   4       11.96        8.04      3.81 o
   8  -5   4       11.39       12.68      2.15 o
   9  -5   4        0.20       -0.79      3.58 o
  10  -5   4        1.81        2.70      3.50 o
  11  -5   4        0.39       -4.62      5.25 o
  -9  -4   4        0.04        6.88      3.27 o
  -8  -4   4       17.55       13.57      2.33 o
  -7  -4   4       57.53       58.44      4.49 o
  -6  -4   4       33.09       29.86      2.35 o
  -5  -4   4        0.48        1.86      2.53 o
  -4  -4   4        7.02        6.57      2.34 o
  -3  -4   4      147.84      163.50      4.28 o
  -2  -4   4      645.23      670.32      8.56 o
  -1  -4   4     2539.99     2670.10     58.59 o
   0  -4   4      276.53      303.69      6.88 o
   1  -4   4      329.10      358.61      5.07 o
   2  -4   4      252.04      252.87     12.37 o
   3  -4   4      192.68      203.96      4.31 o
   4  -4   4     1878.37     1927.64     19.63 o
   5  -4   4      488.80      498.73     10.96 o
   6  -4   4      241.85      264.38      8.89 o
   7  -4   4       14.52       12.00      1.78 o
   8  -4   4       59.56       62.61      4.68 o
   9  -4   4        1.80        4.74      4.00 o
  10  -4   4        0.09       -1.81      4.05 o
  11  -4   4        0.01        1.55      4.28 o
 -10  -3   4        1.21       -4.31      4.31 o
  -9  -3   4        5.27        4.35      3.79 o
  -8  -3   4        0.83        2.68      3.27 o
  -7  -3   4      170.08      149.24      7.95 o
  -6  -3   4       68.48       61.06      4.23 o
  -5  -3   4      706.13      617.83     12.76 o
  -4  -3   4       32.54       28.62      2.51 o
  -3  -3   4      756.79      754.98      8.27 o
  -2  -3   4       25.01       30.72      1.51 o
  -1  -3   4       10.59       11.36      0.75 o
   0  -3   4      893.76      983.58      7.73 o
   1  -3   4       26.39       36.24      1.72 o
   2  -3   4      865.09      954.93     12.42 o
   3  -3   4      637.09      697.43     20.77 o
   4  -3   4      228.71      289.01      7.76 o
   5  -3   4       22.61       24.66      1.72 o
   6  -3   4       35.89       52.36      3.74 o
   7  -3   4        0.65        2.16      2.63 o
   8  -3   4       25.36       23.62      2.46 o
   9  -3   4        1.78       -0.40      3.51 o
  10  -3   4        2.68        2.30      3.71 o
 -10  -2   4        2.35        2.86      4.37 o
  -9  -2   4        5.77        0.41      3.56 o
  -8  -2   4       62.37       54.53      4.39 o
  -7  -2   4       12.04       14.17      1.79 o
  -6  -2   4        2.52        2.94      3.19 o
  -5  -2   4      145.56      134.01      6.12 o
  -4  -2   4        0.80        4.04      2.08 o
  -3  -2   4      394.39      305.77      5.16 o
  -2  -2   4     1969.28     1905.38     23.44 o
  -1  -2   4      229.96      269.36      4.08 o
   0  -2   4       17.76       27.05      1.46 o
   1  -2   4       23.10       24.84      1.37 o
   2  -2   4       40.73       28.22      1.43 o
   3  -2   4       45.20       63.10      2.68 o
   4  -2   4     1019.83      989.79     14.19 o
   5  -2   4      293.14      275.87      8.28 o
   6  -2   4       10.87        4.75      3.55 o
   7  -2   4        6.08        0.64      3.58 o
   8  -2   4       25.65       22.00      2.55 o
   9  -2   4       16.44       14.41      5.32 o
  10  -2   4        0.69       -2.83      4.33 o
 -10  -1   4        0.05       -4.67      4.67 o
  -9  -1   4        0.31        5.23      2.63 o
  -8  -1   4        3.51        3.18      2.80 o
  -7  -1   4      299.18      277.78      9.92 o
  -6  -1   4       19.64       20.42      2.08 o
  -5  -1   4      574.99      490.76     10.88 o
  -4  -1   4      910.31      819.68     12.77 o
  -3  -1   4     4136.55     4119.74     99.59 o
  -2  -1   4        4.57        6.76      0.62 o
  -1  -1   4     1332.24     1343.67     26.20 o
   0  -1   4      181.01      177.75      3.34 o
   1  -1   4     1148.11     1215.89     13.98 o
   2  -1   4     1449.81     1527.99     40.47 o
   3  -1   4        2.25        1.01      1.41 o
   4  -1   4       97.47       86.75      4.87 o
   5  -1   4      243.15      250.31      8.17 o
   6  -1   4        5.10        6.10      2.93 o
   7  -1   4       38.01       37.04      4.00 o
   8  -1   4        0.73        4.14      3.43 o
   9  -1   4        4.34        7.46      1.89 o
  10  -1   4        3.38        7.41      2.37 o
 -11   0   4        0.02        8.25      3.50 o
 -10   0   4        3.97        9.95      4.10 o
  -9   0   4        1.01       -0.79      3.82 o
  -8   0   4        5.63        2.77      3.53 o
  -7   0   4        2.96        1.21      3.04 o
  -6   0   4       26.63       21.70      2.03 o
  -5   0   4      610.98      631.55     12.05 o
  -4   0   4        0.24        1.67      1.90 o
  -3   0   4        0.00        5.28      1.56 o
  -2   0   4      924.70     1087.78     18.49 o
  -1   0   4      372.95      401.98      5.15 o
   0   0   4       36.97       44.74      3.33 o
   1   0   4     1415.71     1457.29     17.25 o
   2   0   4      101.45       89.57      2.94 o
   3   0   4        1.00        4.19      1.20 o
   4   0   4       11.63        7.63      2.82 o
   5   0   4        1.83        1.77      2.42 o
   6   0   4        3.00        3.84      2.82 o
   7   0   4        0.50        3.50      2.67 o
   8   0   4        6.77        8.63      2.09 o
   9   0   4        1.46        9.44      3.56 o
  10   0   4        0.41        1.54      4.26 o
 -11   1   4        0.02        1.53      4.05 o
 -10   1   4       22.15       24.71      2.79 o
  -9   1   4        0.69        0.39      3.86 o
  -8   1   4        5.45        0.00      3.38 o
  -7   1   4       27.32       24.83      1.95 o
  -6   1   4       23.62       24.77      2.26 o
  -5   1   4       26.88       30.21      2.41 o
  -4   1   4      448.34      471.88      9.86 o
  -3   1   4     3395.72     3555.65     93.09 o
  -2   1   4        3.94        3.82      1.52 o
  -1   1   4     1188.87     1231.57      9.64 o
   0   1   4        9.79       13.01      0.85 o
   1   1   4      371.04      341.70     10.82 o
   2   1   4     1436.06     1424.32     22.21 o
   3   1   4      761.93      742.31     22.64 o
   4   1   4        0.33        4.58      2.38 o
   5   1   4       82.81       78.97      5.74 o
   6   1   4       81.78       75.75      4.76 o
   7   1   4        0.42       -0.38      3.78 o
   8   1   4        0.34       -3.81      4.21 o
   9   1   4        2.84        0.96      4.10 o
 -11   2   4        0.82       -1.02      4.62 o
 -10   2   4        0.09       -2.70      3.97 o
  -9   2   4       46.65       49.12      4.00 o
  -8   2   4       27.58       22.91      2.38 o
  -7   2   4       14.12       17.13      1.69 o
  -6   2   4       21.46       22.33      1.71 o
  -5   2   4       90.24       84.07      5.27 o
  -4   2   4        2.99        0.41      2.06 o
  -3   2   4       82.92       69.84      2.99 o
  -2   2   4      505.91      559.72      7.20 o
  -1   2   4      273.52      277.27      5.04 o
   0   2   4       10.93       12.10      0.82 o
   1   2   4     1330.68     1372.48     11.64 o
   2   2   4       43.46       40.47      2.10 o
   3   2   4       16.02       17.10      1.97 o
   4   2   4        0.11        1.62      2.39 o
   5   2   4        0.02       -2.78      2.78 o
   6   2   4        0.00        3.13      3.13 o
   7   2   4       13.27        4.47      4.87 o
   8   2   4        0.30       -0.46      3.12 o
   9   2   4        2.59        0.51      3.77 o
 -11   3   4        3.63       -1.54      5.11 o
 -10   3   4        9.95        5.92      4.49 o
  -9   3   4        0.15        2.82      3.30 o
  -8   3   4        1.73       -2.16      3.64 o
  -7   3   4      101.05       95.26      6.30 o
  -6   3   4       22.79       18.87      1.95 o
  -5   3   4      118.67      134.53      6.46 o
  -4   3   4       98.00      106.40      5.50 o
  -3   3   4      785.38      842.73     19.14 o
  -2   3   4      154.15      162.56     10.19 o
  -1   3   4        9.19        4.92      1.57 o
   0   3   4       20.31       17.16      1.00 o
   1   3   4        0.26        0.46      1.52 o
   2   3   4      269.44      246.77      6.73 o
   3   3   4      202.70      191.08     10.50 o
   4   3   4        8.16        8.18      2.92 o
   5   3   4       60.19       60.16      4.65 o
   6   3   4       56.17       62.96      4.88 o
   7   3   4       20.08       26.42      2.66 o
   8   3   4        8.15        5.89      4.95 o
 -10   4   4        4.90        1.40      4.80 o
  -9   4   4        2.73        7.50      3.23 o
  -8   4   4        5.60        6.02      3.53 o
  -7   4   4        0.13       -2.74      3.63 o
  -6   4   4      391.93      381.74     11.69 o
  -5   4   4       91.78      107.98      6.29 o
  -4   4   4      324.31      330.52      9.83 o
  -3   4   4        4.68        9.36      3.32 o
  -2   4   4      388.61      411.80      7.17 o
  -1   4   4       10.47       10.04      3.50 o
   0   4   4        8.90        8.89      0.94 o
   1   4   4        1.18        4.13      1.64 o
   2   4   4      124.98      117.96      4.83 o
   3   4   4       61.04       60.42      8.47 o
   4   4   4       94.36       84.58      6.43 o
   5   4   4        1.89        1.15      3.44 o
   6   4   4       10.62       12.22      4.48 o
   7   4   4        9.60        3.38      4.30 o
 -10   5   4        1.87        0.00      4.60 o
  -9   5   4        8.00        3.49      4.44 o
  -8   5   4       27.37       28.96      2.63 o
  -7   5   4       38.20       30.97      2.59 o
  -6   5   4       32.82       27.10      2.19 o
  -5   5   4        2.90        1.21      3.20 o
  -4   5   4      106.65       86.74      6.29 o
  -3   5   4       36.32       36.54      2.00 o
  -2   5   4      329.43      322.80      7.10 o
  -1   5   4       21.22       20.47      2.76 o
   0   5   4       15.80       19.23      1.51 o
   1   5   4        0.89        3.59      1.82 o
   2   5   4       14.77       14.90      1.33 o
   3   5   4       36.30       32.93      2.02 o
   4   5   4        0.56        2.30      3.25 o
   5   5   4      133.25      113.24      8.43 o
   6   5   4        0.18       -2.32      3.98 o
   7   5   4        1.70        2.12      4.43 o
 -10   6   4        1.02        6.09      4.48 o
  -9   6   4        0.03       -0.92      3.68 o
  -8   6   4        0.02        0.42      3.91 o
  -7   6   4        8.53        1.98      4.42 o
  -6   6   4       95.71       93.96      6.77 o
  -5   6   4        9.79       10.16      2.01 o
  -4   6   4      148.74      157.62      8.15 o
  -3   6   4      116.76      102.34      7.94 o
  -2   6   4       12.81       12.92      1.65 o
  -1   6   4      116.33      126.17      7.17 o
   0   6   4        0.02       -2.29      2.29 o
   1   6   4       52.37       47.22      2.43 o
   2   6   4       22.85       18.06      1.69 o
   3   6   4        3.14       -3.22      3.62 o
   4   6   4        3.33       -1.29      4.02 o
   5   6   4        0.02        1.42      4.11 o
   6   6   4       20.10       12.34      5.77 o
  -9   7   4        0.01       -4.35      4.35 o
  -8   7   4        1.04       -0.46      3.32 o
  -7   7   4        0.00       -3.01      3.31 o
  -6   7   4        8.31        5.11      4.43 o
  -5   7   4        6.98        7.10      4.12 o
  -4   7   4      275.09      283.20     11.14 o
  -3   7   4       59.02       62.13      4.95 o
  -2   7   4        8.30        8.87      2.79 o
  -1   7   4        0.04        1.36      2.13 o
   0   7   4        0.00        1.65      2.96 o
   1   7   4        0.00        2.46      1.95 o
   2   7   4        0.28       -2.08      2.72 o
   3   7   4        8.23        8.77      2.82 o
   4   7   4        0.88       -3.87      3.87 o
   5   7   4        9.52        7.91      5.25 o
  -8   8   4        5.92        5.92      4.83 o
  -7   8   4        0.01       -3.75      4.25 o
  -6   8   4        1.29        6.94      3.47 o
  -5   8   4        0.03        0.00      3.38 o
  -4   8   4       20.73       20.90      2.74 o
  -3   8   4      170.40      158.12      9.68 o
  -2   8   4        0.20        1.32      2.63 o
  -1   8   4       11.43       13.24      2.03 o
   0   8   4        1.10        1.17      3.64 o
   1   8   4        4.90        4.09      2.85 o
   2   8   4        0.22        1.24      3.81 o
   3   8   4        2.53       -0.23      3.03 o
  -7   9   4        5.45        5.14      5.30 o
  -6   9   4        5.52        8.15      4.04 o
  -5   9   4        2.99       -2.79      4.11 o
  -4   9   4       31.76       24.64      2.88 o
  -3   9   4        0.01       -4.05      4.05 o
  -2   9   4       14.81        8.58      3.15 o
  -1   9   4        0.46        5.69      2.54 o
   0   9   4        0.27       -0.27      2.70 o
   1   9   4        0.79        0.07      2.83 o
   2   9   4        2.82        2.54      3.19 o
  -5  10   4        0.18        6.21      3.80 o
  -4  10   4        0.12        0.00      4.36 o
  -3  10   4        8.75        6.64      4.37 o
  -2  10   4        6.40        5.81      2.94 o
  -1  10   4        0.55       -2.01      3.11 o
   2 -14   5       11.46       13.61      2.39 o
   3 -14   5        0.01        4.76      4.00 o
   4 -14   5        2.35       -4.82      4.82 o
  -1 -13   5        0.31       -3.28      3.28 o
   0 -13   5        1.32        5.14      2.52 o
   1 -13   5        0.22       -2.66      3.08 o
   2 -13   5        0.08       -1.83      4.74 o
   3 -13   5        9.27       12.42      2.34 o
   4 -13   5        0.71       -5.21      5.21 o
   5 -13   5        0.15        5.31      3.71 o
   6 -13   5       16.78       14.53      5.32 o
   7 -13   5       13.11       13.91      3.03 o
  -3 -12   5        2.03       -2.03      3.23 o
  -2 -12   5       12.03        9.36      3.60 o
  -1 -12   5        4.00        3.98      2.98 o
   0 -12   5        4.03        3.96      2.86 o
   1 -12   5       12.45       11.86      2.18 o
   2 -12   5        4.02        0.50      2.88 o
   3 -12   5       14.42        9.67      4.70 o
   4 -12   5        6.09        6.84      4.52 o
   5 -12   5       39.18       39.48      3.31 o
   6 -12   5        0.01        1.82      3.97 o
   7 -12   5       15.65       11.04      5.49 o
   8 -12   5        6.32        5.63      4.49 o
  -4 -11   5        1.58        4.99      4.99 o
  -3 -11   5       14.46        8.17      3.46 o
  -2 -11   5        1.62       -2.95      2.95 o
  -1 -11   5        3.08        3.22      2.70 o
   0 -11   5       11.45       13.48      2.90 o
   1 -11   5        0.15       -1.12      2.36 o
   2 -11   5       10.05       12.82      1.54 o
   3 -11   5        6.19        8.96      3.99 o
   4 -11   5        9.12        8.78      4.17 o
   5 -11   5        1.45        3.53      3.79 o
   6 -11   5       35.83       34.68      2.98 o
   7 -11   5        5.82       11.47      3.94 o
   8 -11   5        0.34        3.32      3.12 o
   9 -11   5        0.05       -1.02      2.96 o
  -5 -10   5        0.55        1.95      4.27 o
  -3 -10   5        8.78        9.53      2.09 o
  -2 -10   5       28.76       27.55      2.10 o
  -1 -10   5       18.78       22.70      1.95 o
   0 -10   5       54.11       45.66      3.72 o
   1 -10   5       18.12       17.28      3.02 o
   2 -10   5        3.45        2.12      4.60 o
   3 -10   5       10.10        6.79      3.50 o
   4 -10   5        1.07        0.68      3.27 o
   5 -10   5        0.01        2.84      2.93 o
   6 -10   5        0.31        3.78      3.03 o
   7 -10   5        7.55        7.74      4.25 o
   8 -10   5        0.22        0.00      3.60 o
   9 -10   5        0.14       -4.49      4.49 o
  -6  -9   5        0.01       -3.92      3.92 o
  -5  -9   5        0.04        4.41      3.36 o
  -4  -9   5       15.40       11.59      4.13 o
  -3  -9   5       49.17       39.04      3.19 o
  -2  -9   5       22.66       27.48      1.88 o
  -1  -9   5       29.79       34.07      5.20 o
   0  -9   5       13.47        9.87      2.95 o
   1  -9   5       10.71        9.03      1.58 o
   2  -9   5        1.45        2.40      2.17 o
   3  -9   5       61.98       52.19      4.01 o
   4  -9   5        4.82        8.26      3.22 o
   5  -9   5       33.88       34.01      2.47 o
   6  -9   5        7.53        8.30      3.17 o
   7  -9   5        3.65        5.68      3.88 o
   8  -9   5        0.52        1.67      3.33 o
   9  -9   5       21.85       25.20      2.80 o
  10  -9   5        1.87        8.57      4.06 o
  -7  -8   5        1.46        7.97      3.98 o
  -6  -8   5        1.51        2.23      4.74 o
  -5  -8   5        3.17        3.18      4.17 o
  -4  -8   5        7.76        5.71      3.68 o
  -3  -8   5      234.49      245.20      9.01 o
  -2  -8   5       30.63       32.20      1.77 o
  -1  -8   5       36.56       40.39      2.36 o
   0  -8   5      258.25      257.44      6.16 o
   1  -8   5        4.43        8.64      1.44 o
   2  -8   5        0.11        3.54      1.80 o
   3  -8   5       21.92       17.82      1.69 o
   4  -8   5      119.93      124.99      6.63 o
   5  -8   5        6.66        3.53      3.22 o
   6  -8   5       77.66       66.00      4.67 o
   7  -8   5       24.34       16.87      2.34 o
   8  -8   5       18.09       17.07      2.46 o
   9  -8   5        5.08        9.58      4.23 o
  10  -8   5        6.76        2.92      5.47 o
  -8  -7   5        1.34        5.55      3.67 o
  -7  -7   5       11.59       13.44      2.39 o
  -6  -7   5        0.10        1.19      2.83 o
  -5  -7   5        0.00       -2.87      3.00 o
  -4  -7   5        0.34       -0.64      3.09 o
  -3  -7   5       48.85       41.48      2.26 o
  -2  -7   5       61.06       71.41      3.63 o
  -1  -7   5        1.70        3.53      2.50 o
   0  -7   5        3.51        4.04      1.68 o
   1  -7   5       31.07       29.33      1.63 o
   2  -7   5       15.93       13.93      1.03 o
   3  -7   5      137.78      136.66      6.25 o
   4  -7   5        0.25       -0.50      2.78 o
   5  -7   5       49.84       35.93      2.94 o
   6  -7   5       18.64       18.17      2.02 o
   7  -7   5       17.10        9.97      4.03 o
   8  -7   5        0.59       -0.38      2.92 o
   9  -7   5        0.36       -1.27      3.65 o
  10  -7   5        1.51        2.85      4.03 o
  -9  -6   5       11.62       13.21      5.20 o
  -8  -6   5        1.54        2.34      3.77 o
  -7  -6   5        8.09        9.14      2.01 o
  -6  -6   5        1.08       -3.94      3.94 o
  -5  -6   5      101.93       96.52      6.87 o
  -4  -6   5        7.46        6.59      3.56 o
  -3  -6   5      342.17      384.20      7.37 o
  -2  -6   5      110.41      149.33      4.90 o
  -1  -6   5      211.80      219.13      6.52 o
   0  -6   5       22.82       21.50      1.23 o
   1  -6   5      332.64      290.97      5.50 o
   2  -6   5        3.70        4.03      1.64 o
   3  -6   5        5.64        5.08      1.04 o
   4  -6   5       14.37       13.91      1.55 o
   5  -6   5        0.24       -3.15      3.15 o
   6  -6   5      200.52      186.66      8.04 o
   7  -6   5       66.60       63.85      4.66 o
   8  -6   5        8.81       13.20      2.13 o
   9  -6   5        2.93       -2.89      4.28 o
  10  -6   5        0.25       -3.89      3.89 o
  -9  -5   5        2.84        3.47      4.06 o
  -8  -5   5        0.52       -1.75      3.91 o
  -7  -5   5        2.40       -2.34      3.70 o
  -6  -5   5        2.78       -3.01      3.80 o
  -5  -5   5       33.09       35.28      2.57 o
  -4  -5   5       55.94       61.80      4.81 o
  -3  -5   5       16.40       17.15      1.20 o
  -2  -5   5        3.90       -0.54      2.41 o
  -1  -5   5      113.88      121.66      7.74 o
   0  -5   5        0.23       -0.95      1.26 o
   1  -5   5      145.87      150.77      7.61 o
   2  -5   5      128.00      119.74      4.48 o
   3  -5   5        2.72        0.96      1.39 o
   4  -5   5       16.17       20.80      1.75 o
   5  -5   5        9.16        8.94      1.42 o
   6  -5   5       42.00       47.12      3.77 o
   7  -5   5       36.22       38.04      2.94 o
   8  -5   5       33.92       25.84      2.68 o
   9  -5   5        1.82       -2.88      3.61 o
  10  -5   5        2.35        0.00      4.72 o
  -9  -4   5        0.86        0.92      3.46 o
  -8  -4   5        4.39        1.23      4.09 o
  -7  -4   5       23.86       21.17      2.31 o
  -6  -4   5      131.76      124.17      7.16 o
  -5  -4   5       42.57       49.74      3.61 o
  -4  -4   5        3.63        1.65      2.46 o
  -3  -4   5       63.52       66.14      3.04 o
  -2  -4   5      429.93      440.36     12.81 o
  -1  -4   5      473.59      487.68     15.93 o
   0  -4   5        0.06        0.59      1.03 o
   1  -4   5      107.27      105.47      6.94 o
   2  -4   5      137.34      193.34      4.15 o
   3  -4   5       28.28       36.34      2.86 o
   4  -4   5       10.74       10.85      1.38 o
   5  -4   5       17.79       16.98      1.64 o
   6  -4   5      547.95      537.55     12.88 o
   7  -4   5      265.17      263.20      9.98 o
   8  -4   5        3.54        8.41      3.88 o
   9  -4   5        2.66       -3.72      3.72 o
  10  -4   5        0.07        1.41      3.92 o
 -10  -3   5        3.44       -1.01      4.55 o
  -9  -3   5        9.29       12.60      2.13 o
  -8  -3   5        1.91       -1.95      3.72 o
  -7  -3   5       12.21        9.67      1.92 o
  -6  -3   5       59.47       58.44      4.07 o
  -5  -3   5      420.53      355.99     10.26 o
  -4  -3   5       77.71       82.72      4.83 o
  -3  -3   5      378.42      294.56      5.46 o
  -2  -3   5        0.08       -0.78      1.35 o
  -1  -3   5     1081.88     1206.47     17.21 o
   0  -3   5       41.51       39.92      1.96 o
   1  -3   5       82.09       83.00      2.69 o
   2  -3   5      343.92      462.25      6.27 o
   3  -3   5      947.12     1019.71     10.69 o
   4  -3   5      311.83      317.66      8.57 o
   5  -3   5       72.96       67.64      4.74 o
   6  -3   5       81.83       79.96      5.89 o
   7  -3   5      115.86      116.69      7.25 o
   8  -3   5        0.63       -0.74      3.37 o
   9  -3   5        0.00        3.25      1.73 o
  10  -3   5        0.16        0.48      3.94 o
 -10  -2   5        0.88       -2.91      3.75 o
  -9  -2   5        7.41        3.82      4.59 o
  -8  -2   5        1.06        1.13      2.68 o
  -7  -2   5        9.76       11.59      1.75 o
  -6  -2   5       93.31       97.31      5.86 o
  -5  -2   5       21.63       18.99      1.64 o
  -4  -2   5        7.50        2.09      2.32 o
  -3  -2   5      621.21      648.81      9.68 o
  -2  -2   5       15.55       17.54      3.49 o
  -1  -2   5      479.69      443.38      5.81 o
   0  -2   5      354.12      388.11     12.36 o
   1  -2   5      176.82      173.88      3.70 o
   2  -2   5      243.09      278.88      4.95 o
   3  -2   5      165.66      146.31      3.94 o
   4  -2   5       20.07       24.58      1.68 o
   5  -2   5       27.16       23.99      1.99 o
   6  -2   5       26.62       43.41      3.40 o
   7  -2   5       99.31      104.57      6.87 o
   8  -2   5        0.98        1.53      3.72 o
   9  -2   5        2.58        7.38      3.95 o
  10  -2   5        0.87        4.95      3.57 o
 -10  -1   5        0.08       -4.25      4.56 o
  -9  -1   5       23.24       22.10      2.56 o
  -8  -1   5       37.76       31.42      2.63 o
  -7  -1   5        8.00        9.36      3.52 o
  -6  -1   5      101.81       99.89      5.83 o
  -5  -1   5      241.21      213.93      7.80 o
  -4  -1   5        1.43        6.17      2.36 o
  -3  -1   5       42.72       54.84      2.55 o
  -2  -1   5     1510.91     1628.49     37.99 o
  -1  -1   5      692.21      769.09     20.52 o
   0  -1   5      467.75      499.90     17.36 o
   1  -1   5      476.52      492.48     11.50 o
   2  -1   5      315.46      402.07      7.44 o
   3  -1   5       39.63       37.94      1.92 o
   4  -1   5       83.05       80.59      4.99 o
   5  -1   5        0.01        3.66      2.25 o
   6  -1   5       88.55       90.24      6.00 o
   7  -1   5       17.35       17.08      2.40 o
   8  -1   5        0.63        1.61      3.50 o
   9  -1   5        0.25        1.36      3.76 o
  10  -1   5        0.14        1.03      4.43 o
 -10   0   5        0.02       -1.86      3.83 o
  -9   0   5       15.48       14.68      2.54 o
  -8   0   5        4.77        6.86      2.95 o
  -7   0   5        4.67        2.57      3.17 o
  -6   0   5       55.16       60.43      4.72 o
  -5   0   5       72.10       69.53      4.68 o
  -4   0   5       26.43       30.61      2.37 o
  -3   0   5        9.74        8.17      0.81 o
  -2   0   5      313.31      419.44     23.02 o
  -1   0   5      472.17      529.19     30.33 o
   0   0   5       86.39       76.53      2.86 o
   1   0   5       86.03      102.09      3.22 o
   2   0   5        2.15        1.01      1.46 o
   3   0   5      151.17      141.70      4.29 o
   4   0   5        3.39        4.44      2.49 o
   5   0   5        0.43        1.40      2.99 o
   6   0   5        5.48        7.41      3.51 o
   7   0   5       12.34        9.08      3.34 o
   8   0   5        0.10        0.00      3.12 o
   9   0   5        0.17        1.43      3.60 o
 -10   1   5        0.09       -0.46      3.56 o
  -9   1   5       11.86        9.38      4.67 o
  -8   1   5      152.01      165.82      8.48 o
  -7   1   5        2.76        1.95      3.07 o
  -6   1   5       72.84       67.43      5.20 o
  -5   1   5       65.17       64.89      4.49 o
  -4   1   5      241.29      246.56      7.72 o
  -3   1   5       13.50       12.03      0.85 o
  -2   1   5        0.05        2.23      1.20 o
  -1   1   5     1418.48     1491.60     11.83 o
   0   1   5       64.48       54.67      2.58 o
   1   1   5     1100.33     1055.61     10.40 o
   2   1   5       55.04       57.52      7.36 o
   3   1   5        3.61        2.50      1.68 o
   4   1   5       69.31       74.94      5.11 o
   5   1   5       58.44       53.53      4.41 o
   6   1   5       43.64       42.38      2.83 o
   7   1   5        3.04        9.33      3.42 o
   8   1   5        3.57       10.47      2.11 o
   9   1   5        1.87        7.08      4.35 o
 -10   2   5        5.86        8.40      3.96 o
  -9   2   5       17.52       17.46      2.46 o
  -8   2   5       10.44       11.84      3.99 o
  -7   2   5        3.19        1.00      3.69 o
  -6   2   5      137.04      117.21      6.85 o
  -5   2   5       28.83       30.10      2.55 o
  -4   2   5       22.51       27.23      2.43 o
  -3   2   5      337.42      392.27      6.80 o
  -2   2   5        1.68       -1.04      1.51 o
  -1   2   5       13.30       11.58      0.90 o
   0   2   5       95.00       98.10      3.52 o
   1   2   5       24.51       25.27      1.47 o
   2   2   5       28.36       25.93      1.60 o
   3   2   5      157.52      153.07      6.10 o
   4   2   5       18.06       14.92      1.77 o
   5   2   5        0.56       -0.68      3.50 o
   6   2   5        2.56        3.03      3.98 o
   7   2   5        3.73        1.76      3.97 o
   8   2   5        1.09        3.88      3.63 o
 -10   3   5        4.73        2.38      5.05 o
  -9   3   5        2.42        2.96      3.76 o
  -8   3   5       56.05       56.63      4.68 o
  -7   3   5       29.28       30.04      2.51 o
  -6   3   5      246.17      247.86      9.47 o
  -5   3   5       47.46       49.68      3.90 o
  -4   3   5       93.38       87.51      5.67 o
  -3   3   5       30.22       43.37      3.07 o
  -2   3   5        4.84        4.34      2.44 o
  -1   3   5      126.65      129.99      4.28 o
   0   3   5      265.44      263.12      7.28 o
   1   3   5        7.92        5.78      1.27 o
   2   3   5      235.01      218.45     15.27 o
   3   3   5       13.10       14.00      1.33 o
   4   3   5        1.53       -0.34      3.18 o
   5   3   5        5.71        5.27      3.61 o
   6   3   5        7.82       12.87      4.56 o
   7   3   5       15.17       22.59      2.72 o
   8   3   5        2.99        3.14      4.97 o
 -10   4   5        3.25        6.36      4.67 o
  -9   4   5       11.58       15.95      2.32 o
  -8   4   5        9.44        6.81      3.65 o
  -7   4   5        8.37        6.64      3.61 o
  -6   4   5      160.37      144.97      8.18 o
  -5   4   5      215.32      219.32      8.80 o
  -4   4   5       27.08       28.21      2.30 o
  -3   4   5       60.00       74.08      3.81 o
  -2   4   5      142.19      132.86      4.80 o
  -1   4   5       14.95       18.40      1.19 o
   0   4   5       21.68       22.24      1.37 o
   1   4   5        9.46       11.53      1.10 o
   2   4   5       26.26       22.74      2.40 o
   3   4   5        0.11        5.83      1.92 o
   4   4   5        0.09        3.76      3.14 o
   5   4   5        2.39       -0.84      4.42 o
   6   4   5       32.24       30.12      3.02 o
   7   4   5        1.17        6.23      4.41 o
 -10   5   5        0.10       -2.03      4.72 o
  -9   5   5        1.13        3.69      3.06 o
  -8   5   5        3.35        5.94      3.80 o
  -7   5   5        8.99        8.68      4.06 o
  -6   5   5       10.15        6.76      3.81 o
  -5   5   5      147.31      151.86      7.78 o
  -4   5   5      130.77      141.82      7.33 o
  -3   5   5      109.94      109.61      8.54 o
  -2   5   5       27.98       26.77      1.65 o
  -1   5   5       24.90       27.64      1.55 o
   0   5   5      120.58      116.99      5.02 o
   1   5   5        8.89        5.53      2.23 o
   2   5   5       92.95       84.24      4.59 o
   3   5   5       11.43        9.86      1.57 o
   4   5   5        0.76       -4.06      4.06 o
   5   5   5       18.64       18.51      2.63 o
   6   5   5        6.56        6.53      4.94 o
  -9   6   5        3.51        3.90      4.36 o
  -8   6   5        0.09       -4.30      4.30 o
  -7   6   5        0.02        0.85      4.22 o
  -6   6   5       25.63       26.41      2.53 o
  -5   6   5        1.94        1.47      3.68 o
  -4   6   5       92.06      110.47      7.07 o
  -3   6   5      105.37       98.49      4.73 o
  -2   6   5      250.43      257.71      7.33 o
  -1   6   5        8.76        6.38      2.81 o
   0   6   5        5.06        7.47      1.56 o
   1   6   5        4.05        4.12      2.84 o
   2   6   5        2.40        2.83      2.69 o
   3   6   5        6.26        1.59      2.76 o
   4   6   5        1.02        2.82      3.82 o
   5   6   5        1.27        1.02      4.42 o
  -9   7   5        0.03        0.00      3.59 o
  -8   7   5        0.39       -1.46      3.68 o
  -7   7   5        3.04        7.86      3.73 o
  -6   7   5        1.94        2.14      4.28 o
  -5   7   5        0.02        7.35      3.32 o
  -4   7   5        2.45        3.19      4.06 o
  -3   7   5        2.50        5.60      2.31 o
  -2   7   5      160.85      153.49      6.35 o
  -1   7   5       67.32       72.35      3.92 o
   0   7   5        3.41        2.67      2.82 o
   1   7   5        4.41       -0.80      4.26 o
   2   7   5       10.59        9.49      4.13 o
   3   7   5        0.13        0.53      3.67 o
   4   7   5        3.59       -4.72      5.67 o
  -8   8   5        1.27        1.58      3.75 o
  -7   8   5        5.29        1.01      4.68 o
  -6   8   5        7.67        5.16      4.71 o
  -5   8   5        1.15        6.35      3.39 o
  -4   8   5        5.95        0.00      4.64 o
  -3   8   5        0.75        6.47      3.25 o
  -2   8   5        4.87        0.56      4.21 o
  -1   8   5       37.20       36.17      2.26 o
   0   8   5        0.05        1.90      5.11 o
   1   8   5        0.11        2.02      4.56 o
   2   8   5        2.54       -3.47      3.47 o
  -6   9   5        1.05        2.58      4.17 o
  -5   9   5        1.16        1.51      4.69 o
  -4   9   5        1.15        3.49      4.08 o
  -3   9   5        5.20       10.64      4.54 o
  -2   9   5        1.45        4.42      2.63 o
  -1   9   5        0.20       -2.60      3.10 o
   0   9   5        2.66       -1.09      5.28 o
   1 -14   6        0.34       -2.42      2.90 o
   2 -14   6        0.05        3.98      2.91 o
   3 -14   6        0.10        3.13      4.62 o
   4 -14   6        3.95        7.90      4.37 o
  -2 -13   6        4.64        6.89      3.19 o
  -1 -13   6        5.90       -0.51      3.37 o
   0 -13   6        0.01       -0.73      2.85 o
   1 -13   6       20.65       24.43      2.02 o
   2 -13   6        4.69        5.38      2.88 o
   3 -13   6       14.36        9.83      4.93 o
   4 -13   6        1.46        5.22      4.00 o
   5 -13   6        0.16       -0.48      4.38 o
   6 -13   6        1.80        4.00      3.94 o
   7 -13   6        0.67       -5.12      5.12 o
  -3 -12   6       14.31       22.24      3.52 o
  -2 -12   6        3.08        3.67      2.69 o
  -1 -12   6        0.81        4.47      4.52 o
   0 -12   6        2.03        3.17      3.13 o
   1 -12   6        0.00       -2.75      2.75 o
   2 -12   6        5.27        3.36      2.80 o
   3 -12   6        4.86       -1.68      4.62 o
   4 -12   6       16.69        7.68      4.68 o
   5 -12   6        8.66        7.35      2.42 o
   6 -12   6        1.35        0.91      3.02 o
   7 -12   6       11.07       14.45      2.51 o
   8 -12   6        1.51        1.54      4.80 o
  -4 -11   6        1.89        3.96      4.90 o
  -3 -11   6       12.65       18.05      1.86 o
  -2 -11   6        2.22        3.08      2.66 o
  -1 -11   6       56.45       54.32      4.05 o
   0 -11   6       12.01       12.74      2.06 o
   1 -11   6      152.90      167.61      6.35 o
   2 -11   6        0.31       -2.73      2.73 o
   3 -11   6       22.87       20.32      2.55 o
   4 -11   6       22.10       13.05      5.12 o
   5 -11   6       13.56       14.91      2.25 o
   6 -11   6       14.31       14.68      2.32 o
   7 -11   6        0.12        1.33      4.15 o
   8 -11   6        3.58        2.88      4.24 o
   9 -11   6        0.00        2.57      4.14 o
  -6 -10   6        4.73        0.53      4.58 o
  -5 -10   6       12.18       19.61      2.49 o
  -4 -10   6        7.39        8.01      4.49 o
  -3 -10   6        0.16        0.52      2.66 o
  -2 -10   6        6.74        2.66      3.22 o
  -1 -10   6       34.38       34.15      3.95 o
   0 -10   6        1.38        6.10      2.28 o
   1 -10   6       23.67       21.98      1.48 o
   2 -10   6       50.54       48.57      2.80 o
   3 -10   6       13.82       16.85      1.89 o
   4 -10   6        1.18       -1.39      3.09 o
   5 -10   6        0.05        3.96      3.39 o
   6 -10   6       16.27        9.22      4.42 o
   7 -10   6        5.30        5.80      3.97 o
   8 -10   6        5.10        7.66      4.11 o
   9 -10   6        0.45        2.92      4.13 o
  -6  -9   6        0.10        7.34      3.28 o
  -5  -9   6        4.53        3.52      4.23 o
  -4  -9   6        8.65        8.00      4.42 o
  -3  -9   6       33.45       38.00      2.71 o
  -2  -9   6        8.76        5.73      4.03 o
  -1  -9   6      149.52      158.51     14.16 o
   0  -9   6       59.49       56.53      7.46 o
   1  -9   6      157.95      168.72      8.14 o
   2  -9   6       97.45      105.09      4.43 o
   3  -9   6        0.80        2.63      3.01 o
   4  -9   6      265.67      260.20      9.77 o
   5  -9   6        7.14        9.72      1.69 o
   6  -9   6       10.92        8.50      3.98 o
   7  -9   6        3.47        1.94      4.01 o
   8  -9   6        2.10       -3.41      4.39 o
   9  -9   6        0.90       -4.38      4.38 o
  10  -9   6        2.37       -3.61      4.34 o
  -7  -8   6       10.69       18.22      2.90 o
  -6  -8   6       10.45       14.80      2.41 o
  -5  -8   6        7.59       16.66      2.08 o
  -4  -8   6       53.45       65.76      4.73 o
  -3  -8   6       15.84       14.38      1.37 o
  -2  -8   6       43.13       50.38      4.77 o
  -1  -8   6        5.97        6.46      1.50 o
   0  -8   6      104.99      116.46      4.70 o
   1  -8   6       77.49       82.22      4.02 o
   2  -8   6       10.02        9.38      1.59 o
   3  -8   6        0.58        3.69      2.36 o
   4  -8   6       47.49       64.22      4.82 o
   5  -8   6       88.19       95.31      6.07 o
   6  -8   6       93.94       92.16      6.51 o
   7  -8   6       10.65       12.35      4.35 o
   8  -8   6        6.49        5.71      3.65 o
   9  -8   6        7.70        8.52      5.05 o
  10  -8   6        0.01       -1.50      4.50 o
  -8  -7   6        7.86        8.60      4.08 o
  -7  -7   6        0.78        1.38      3.81 o
  -6  -7   6       22.15       21.64      2.50 o
  -5  -7   6        6.76        8.35      3.31 o
  -4  -7   6       37.31       32.93      2.63 o
  -3  -7   6       37.50       46.26      2.46 o
  -2  -7   6       43.13       39.71      2.58 o
  -1  -7   6        0.44        2.51      1.76 o
   0  -7   6       34.36       39.48      4.69 o
   1  -7   6       86.43       81.29      3.54 o
   2  -7   6      490.84      505.95     11.83 o
   3  -7   6       64.64       56.27      4.36 o
   4  -7   6      147.40      146.55      6.73 o
   5  -7   6      101.77       83.17      5.95 o
   6  -7   6        9.85        7.22      3.51 o
   7  -7   6       48.07       42.19      3.13 o
   8  -7   6        6.47        4.74      3.75 o
   9  -7   6        8.66        9.18      4.85 o
  10  -7   6        0.44       -5.29      5.29 o
  -8  -6   6        4.85        9.32      2.15 o
  -7  -6   6        1.84       -1.28      3.38 o
  -6  -6   6       10.94       15.29      2.02 o
  -5  -6   6       36.24       36.11      3.73 o
  -4  -6   6      614.05      651.17     14.54 o
  -3  -6   6      101.05       97.30      6.62 o
  -2  -6   6       59.75       63.15      4.17 o
  -1  -6   6       97.02      106.96      3.81 o
   0  -6   6      225.25      263.84      5.63 o
   1  -6   6      117.60      122.03      3.87 o
   2  -6   6       24.90       36.51      1.96 o
   3  -6   6       78.03       72.55      3.28 o
   4  -6   6        2.08       -2.82      2.82 o
   5  -6   6       57.72       66.44      4.20 o
   6  -6   6      105.77       90.14      6.66 o
   7  -6   6       24.37       20.32      2.29 o
   8  -6   6       27.99       31.85      2.79 o
   9  -6   6       12.36       12.50      4.33 o
  10  -6   6        3.95        8.76      4.30 o
  -9  -5   6        0.30        4.52      3.99 o
  -8  -5   6        2.83        4.82      1.95 o
  -7  -5   6        6.44        5.98      3.84 o
  -6  -5   6      204.47      185.19      8.89 o
  -5  -5   6      144.93      133.08      7.41 o
  -4  -5   6       32.32       32.41      2.69 o
  -3  -5   6      201.84      206.99      5.29 o
  -2  -5   6       39.32       48.60      2.49 o
  -1  -5   6       51.29       50.68      2.55 o
   0  -5   6       80.84       92.82      3.27 o
   1  -5   6       71.82       78.38      5.12 o
   2  -5   6       58.31       51.85      2.77 o
   3  -5   6      465.23      466.89      7.39 o
   4  -5   6        8.53       12.39      1.38 o
   5  -5   6       18.35       21.02      1.94 o
   6  -5   6        4.99        5.93      3.19 o
   7  -5   6       64.68       56.51      3.82 o
   8  -5   6       20.77       27.14      2.38 o
   9  -5   6        2.75        9.04      3.73 o
  10  -5   6        0.46        2.44      4.11 o
  -9  -4   6        1.62        5.18      3.43 o
  -8  -4   6       14.12       15.01      2.20 o
  -7  -4   6       61.15       59.62      4.90 o
  -6  -4   6       14.65       13.36      1.71 o
  -5  -4   6      109.03       96.53      6.24 o
  -4  -4   6     1180.44     1160.27     17.73 o
  -3  -4   6      153.90      151.72      5.71 o
  -2  -4   6      504.44      513.51     12.30 o
  -1  -4   6      403.39      412.68      6.40 o
   0  -4   6      806.30      746.08     10.09 o
   1  -4   6      263.02      257.11      6.42 o
   2  -4   6      345.06      354.49      6.53 o
   3  -4   6       41.98       53.42      2.68 o
   4  -4   6      110.19      118.70      5.83 o
   5  -4   6       58.07       55.46      3.86 o
   6  -4   6       14.57       11.93      1.89 o
   7  -4   6        0.28        2.42      3.51 o
   8  -4   6       19.69       24.05      2.51 o
   9  -4   6        6.90        8.28      4.15 o
  10  -4   6        0.01       -0.49      4.96 o
 -10  -3   6        1.19        3.95      2.26 o
  -9  -3   6        3.67        0.00      3.83 o
  -8  -3   6        1.31        1.21      3.34 o
  -7  -3   6       46.60       48.93      3.27 o
  -6  -3   6      112.68      103.61      6.39 o
  -5  -3   6       56.59       48.22      3.62 o
  -4  -3   6       28.33       24.77      1.81 o
  -3  -3   6      271.91      265.14      5.51 o
  -2  -3   6      568.50      653.76     16.91 o
  -1  -3   6       22.71       23.33      1.29 o
   0  -3   6       65.38       76.26      5.05 o
   1  -3   6       10.86       11.19      0.78 o
   2  -3   6      134.10      144.85      7.97 o
   3  -3   6      144.07      143.75     12.03 o
   4  -3   6      127.46      149.71      6.22 o
   5  -3   6       23.42       17.29      1.87 o
   6  -3   6       13.78       18.96      1.92 o
   7  -3   6       15.42       12.93      1.99 o
   8  -3   6        1.51       -4.25      4.25 o
   9  -3   6        0.16       -1.78      3.51 o
  10  -3   6        2.20        1.52      4.55 o
 -10  -2   6        0.00       -0.99      3.98 o
  -9  -2   6        0.00        7.00      2.77 o
  -8  -2   6        7.03        7.41      3.84 o
  -7  -2   6        5.18        2.08      3.90 o
  -6  -2   6        0.08       -0.29      2.60 o
  -5  -2   6      119.17      110.38      5.90 o
  -4  -2   6      297.51      289.81      8.58 o
  -3  -2   6      224.09      208.34      5.52 o
  -2  -2   6      761.57      741.78      8.47 o
  -1  -2   6     1020.93     1139.13     15.59 o
   0  -2   6      810.30      823.53     26.46 o
   1  -2   6       23.36       22.92      1.31 o
   2  -2   6      813.68      790.72      9.04 o
   3  -2   6       28.38       26.75      1.54 o
   4  -2   6      319.36      328.38      9.33 o
   5  -2   6      150.51      148.32      7.00 o
   6  -2   6       89.21       89.41      6.63 o
   7  -2   6        0.77        4.77      2.87 o
   8  -2   6        5.42        3.70      4.21 o
   9  -2   6        0.22       -4.88      4.88 o
 -10  -1   6        7.36        8.76      4.13 o
  -9  -1   6        1.21        2.57      3.79 o
  -8  -1   6        0.00       -1.91      3.52 o
  -7  -1   6       68.52       67.86      4.95 o
  -6  -1   6      136.78      133.20      6.79 o
  -5  -1   6        3.69        2.84      2.67 o
  -4  -1   6        8.62       10.41      1.34 o
  -3  -1   6       38.34       35.40      3.12 o
  -2  -1   6        4.63        8.69      0.79 o
  -1  -1   6        0.06        0.39      1.24 o
   0  -1   6      106.03      118.08      3.51 o
   1  -1   6       53.42       65.02      3.41 o
   2  -1   6        2.02        1.01      1.21 o
   3  -1   6       21.79       17.91      1.22 o
   4  -1   6      224.71      194.82      7.92 o
   5  -1   6       21.22       21.70      1.83 o
   6  -1   6       50.16       50.79      3.68 o
   7  -1   6        0.64        5.01      3.16 o
   8  -1   6        2.57        0.86      4.13 o
   9  -1   6        0.25        0.96      3.61 o
 -10   0   6        0.01        1.45      4.00 o
  -9   0   6        1.71        6.39      3.04 o
  -8   0   6        8.85        8.00      3.67 o
  -7   0   6       69.79       64.46      4.64 o
  -6   0   6        7.09        6.78      3.38 o
  -5   0   6       66.80       66.00      4.58 o
  -4   0   6      157.78      152.38      6.61 o
  -3   0   6      449.25      474.14     13.39 o
  -2   0   6      119.71      125.71      3.86 o
  -1   0   6       18.59       16.80      2.42 o
   0   0   6        6.91        7.31      0.79 o
   1   0   6        3.03        5.35      1.59 o
   2   0   6       14.14       11.91      1.42 o
   3   0   6       33.03       28.24      1.49 o
   4   0   6      190.68      173.72      7.79 o
   5   0   6      145.05      136.42      7.50 o
   6   0   6       56.43       51.12      4.59 o
   7   0   6        0.17       -2.46      3.75 o
   9   0   6        1.14        2.03      4.60 o
 -10   1   6        0.01        0.96      4.15 o
  -9   1   6       12.86       10.70      3.81 o
  -8   1   6        0.77        0.77      3.69 o
  -7   1   6      119.02      137.65      7.52 o
  -6   1   6       75.13       64.32      4.37 o
  -5   1   6      109.78      105.22      6.09 o
  -4   1   6      106.18       93.28      5.70 o
  -3   1   6      149.80      131.98      4.29 o
  -2   1   6      437.03      438.85     17.03 o
  -1   1   6       28.19       24.12      1.33 o
   0   1   6      139.82      149.35      4.44 o
   1   1   6        0.01       -1.13      1.57 o
   2   1   6       16.85       15.60      1.09 o
   3   1   6       24.27       16.81      1.95 o
   4   1   6       38.27       38.15      2.76 o
   5   1   6       41.62       46.67      4.27 o
   6   1   6        2.57       -0.38      4.06 o
   7   1   6        3.34        9.23      3.81 o
   8   1   6        0.01       -2.43      4.93 o
 -10   2   6        5.55       10.19      2.42 o
  -9   2   6        9.34       10.02      4.25 o
  -8   2   6       28.24       34.18      2.68 o
  -7   2   6       71.19       52.45      4.89 o
  -6   2   6       27.22       29.44      2.53 o
  -5   2   6      458.23      460.91     12.31 o
  -4   2   6      142.90      132.27      6.49 o
  -3   2   6      146.74      145.88      4.75 o
  -2   2   6        8.71       11.09      1.04 o
  -1   2   6        0.72        0.95      2.30 o
   0   2   6       37.68       39.74      2.27 o
   1   2   6        0.03       -0.43      1.74 o
   2   2   6       11.45        4.66      2.31 o
   3   2   6        0.01        0.53      2.90 o
   4   2   6       83.74       83.63      5.14 o
   5   2   6        0.00        0.38      3.59 o
   6   2   6       12.39        2.49      4.65 o
   7   2   6        5.35        5.22      4.16 o
   8   2   6       12.34       12.51      2.94 o
 -10   3   6        3.51       -2.50      4.92 o
  -9   3   6        3.27       -1.34      4.33 o
  -8   3   6       30.40       35.37      3.36 o
  -7   3   6        1.44        9.03      3.06 o
  -6   3   6        1.41        6.70      3.42 o
  -5   3   6       16.83       21.48      2.00 o
  -4   3   6      494.58      497.85     12.62 o
  -3   3   6      195.24      187.06      5.57 o
  -2   3   6       47.34       44.33      2.59 o
  -1   3   6      292.04      290.88      8.96 o
   0   3   6       50.17       55.47      3.50 o
   1   3   6       44.61       41.69      2.16 o
   2   3   6       22.37       19.65      1.52 o
   3   3   6        0.25        1.93      2.18 o
   4   3   6       27.97       30.33      2.59 o
   5   3   6        1.94        0.00      3.80 o
   6   3   6       10.25        9.95      4.79 o
   7   3   6        4.09        2.06      4.66 o
 -10   4   6        3.19        6.71      4.22 o
  -9   4   6        0.52       -0.93      3.74 o
  -8   4   6       38.04       38.06      3.07 o
  -7   4   6        0.00       -4.18      4.18 o
  -6   4   6        5.54        3.59      3.49 o
  -5   4   6      181.36      173.32      8.31 o
  -4   4   6       32.77       34.76      3.07 o
  -3   4   6        0.78       -1.32      2.43 o
  -2   4   6        2.89        2.44      2.44 o
  -1   4   6      150.01      145.18      5.30 o
   0   4   6      133.77      119.03      5.88 o
   1   4   6        0.03       -1.86      2.34 o
   2   4   6        0.79        3.58      2.55 o
   3   4   6        5.82        1.29      3.01 o
   4   4   6        0.97       -3.32      4.15 o
   5   4   6        0.10       -3.79      3.79 o
   6   4   6        0.39        2.48      4.00 o
  -9   5   6        0.75        0.49      3.83 o
  -8   5   6        9.78        9.11      4.78 o
  -7   5   6        0.95       -1.28      3.06 o
  -6   5   6        4.26        1.95      3.55 o
  -5   5   6        8.32        8.46      3.23 o
  -4   5   6       86.32       73.14      4.93 o
  -3   5   6       48.32       56.00      3.11 o
  -2   5   6        2.40        2.05      2.40 o
  -1   5   6      202.68      198.80      6.58 o
   0   5   6      123.70      114.69      5.33 o
   1   5   6        1.00        3.19      2.25 o
   2   5   6        7.77        4.50      3.27 o
   3   5   6        1.14        3.46      2.62 o
   4   5   6        1.84       -3.81      3.81 o
   5   5   6        4.91       10.59      4.70 o
  -9   6   6        0.82       -0.52      4.73 o
  -8   6   6        1.26       -4.21      4.21 o
  -7   6   6        7.75        5.07      3.88 o
  -6   6   6        0.26        0.00      3.88 o
  -5   6   6        1.23        1.62      3.38 o
  -4   6   6        1.24       -2.76      3.32 o
  -3   6   6        0.89        2.29      2.53 o
  -2   6   6        3.57        0.98      2.62 o
  -1   6   6       57.79       56.72      2.87 o
   0   6   6       18.96       17.49      1.62 o
   1   6   6       20.53       18.55      1.75 o
   2   6   6        0.32        0.00      2.26 o
   3   6   6        5.99        7.28      6.28 o
   4   6   6        2.29        8.72      3.94 o
  -8   7   6        6.35       10.97      5.35 o
  -7   7   6        4.39        3.00      4.58 o
  -6   7   6        2.29        3.25      4.12 o
  -5   7   6        3.00        8.04      4.09 o
  -4   7   6        1.62       11.41      3.93 o
  -3   7   6       27.17       29.71      4.03 o
  -2   7   6        1.00        6.76      2.36 o
  -1   7   6       30.84       30.77      2.06 o
   0   7   6       24.11       25.31      1.97 o
   1   7   6        3.25        1.44      3.28 o
   2   7   6        2.62        4.28      3.13 o
   3   7   6        0.00       -3.50      3.50 o
  -6   8   6        8.09       13.73      5.05 o
  -5   8   6        0.01       -4.79      4.79 o
  -4   8   6        2.01        3.42      3.81 o
  -3   8   6        0.09        1.89      3.60 o
  -2   8   6        4.77        1.72      3.10 o
  -1   8   6        0.42        0.42      2.95 o
   0   8   6        0.14       -4.68      5.02 o
   1   8   6        1.06        2.34      2.91 o
   1 -14   7        0.33        0.57      2.93 o
   2 -14   7        0.00        0.55      2.89 o
   3 -14   7        0.93        9.38      3.38 o
   4 -14   7        0.42        0.00      4.27 o
   5 -14   7        0.30        5.84      4.48 o
  -2 -13   7       11.79       17.65      2.70 o
  -1 -13   7        1.14        0.27      2.82 o
   0 -13   7       16.76       15.84      2.51 o
   1 -13   7        0.03        0.43      2.39 o
   2 -13   7        0.38        0.57      2.74 o
   3 -13   7        0.41        2.34      4.27 o
   4 -13   7        3.23       -4.25      4.25 o
   5 -13   7        6.09        6.77      4.16 o
   6 -13   7        4.16        4.52      5.30 o
   7 -13   7        0.76        6.85      3.69 o
  -3 -12   7        1.15        3.58      2.63 o
  -2 -12   7        8.50        5.10      3.10 o
  -1 -12   7        2.74        2.76      2.57 o
   0 -12   7        6.31        9.04      2.90 o
   1 -12   7       57.86       55.73      3.32 o
   2 -12   7       11.31       11.26      2.20 o
   3 -12   7       11.21       14.48      2.52 o
   4 -12   7        3.90       -2.15      3.82 o
   5 -12   7        1.28        2.64      3.74 o
   6 -12   7        0.02       -2.77      4.07 o
   7 -12   7        0.75       -0.49      4.60 o
   8 -12   7        4.72        3.65      5.29 o
  -5 -11   7       13.10        9.66      6.03 o
  -4 -11   7       25.51       27.87      3.32 o
  -3 -11   7        9.50        4.84      3.50 o
  -2 -11   7        5.09        7.86      2.85 o
  -1 -11   7        7.43        6.75      2.82 o
   0 -11   7      123.15      116.87      5.59 o
   1 -11   7       29.62       22.71      1.87 o
   2 -11   7       36.50       28.42      1.89 o
   3 -11   7       76.09       84.02      6.71 o
   4 -11   7       40.04       33.96      3.74 o
   5 -11   7       34.38       33.70      2.88 o
   6 -11   7        0.65       10.64      3.78 o
   7 -11   7        1.26        3.63      4.06 o
   8 -11   7        0.40        2.45      3.94 o
  -6 -10   7       10.48        5.37      5.84 o
  -5 -10   7        0.46       11.72      4.14 o
  -4 -10   7        0.18       -3.13      4.22 o
  -3 -10   7       19.88       25.95      1.81 o
  -2 -10   7       47.05       53.18      2.98 o
  -1 -10   7       18.43        9.53      3.09 o
   0 -10   7        7.51        4.35      2.61 o
   1 -10   7       63.53       70.70      3.57 o
   2 -10   7       29.79       35.48      1.73 o
   3 -10   7       18.12        9.06      4.46 o
   4 -10   7       36.02       31.77      2.76 o
   5 -10   7       59.42       64.34      4.74 o
   6 -10   7       13.67       10.38      2.13 o
   7 -10   7        3.82        4.68      4.14 o
   8 -10   7        0.15       -4.43      4.43 o
   9 -10   7        0.00       -2.50      4.60 o
  -6  -9   7       41.89       48.67      4.50 o
  -5  -9   7        6.51        2.22      4.34 o
  -4  -9   7       31.36       37.63      2.76 o
  -3  -9   7        0.01        2.30      2.12 o
  -2  -9   7       10.08        8.55      2.92 o
  -1  -9   7       29.56       25.47      2.99 o
   0  -9   7      111.94      103.41      4.75 o
   1  -9   7      155.83      139.53     12.42 o
   2  -9   7       21.64       21.87      1.35 o
   3  -9   7        0.68        3.35      3.06 o
   4  -9   7       12.66       14.15      1.84 o
   5  -9   7        0.00        0.00      3.45 o
   6  -9   7      117.60      107.26      7.56 o
   7  -9   7        0.33        2.81      3.83 o
   8  -9   7        0.53       -3.09      3.56 o
   9  -9   7        0.30       -1.92      4.89 o
  -7  -8   7        0.31       -3.52      4.06 o
  -6  -8   7        5.41        5.43      4.43 o
  -5  -8   7       15.13       15.44      5.39 o
  -4  -8   7       20.33       21.54      2.40 o
  -3  -8   7       42.09       46.68      2.80 o
  -2  -8   7       11.68       10.46      1.64 o
  -1  -8   7        2.91        2.75      2.15 o
   0  -8   7        4.81        2.31      2.16 o
   1  -8   7        1.26       -0.12      4.15 o
   2  -8   7      358.14      380.81      7.75 o
   3  -8   7       32.82       27.61      2.20 o
   4  -8   7        6.43        7.21      2.94 o
   5  -8   7       70.99       72.94      4.95 o
   6  -8   7        3.33        5.91      3.27 o
   7  -8   7        2.38        3.91      3.41 o
   8  -8   7       12.40       12.74      4.65 o
   9  -8   7        0.12       -5.08      5.08 o
  10  -8   7        0.93        4.14      4.80 o
  -8  -7   7        2.96        7.18      3.63 o
  -7  -7   7        3.39        6.54      3.50 o
  -6  -7   7        2.36       -0.82      3.84 o
  -5  -7   7        0.01        5.22      3.07 o
  -4  -7   7       44.08       43.44      3.58 o
  -3  -7   7      275.90      288.41      7.15 o
  -2  -7   7        2.22        2.77      2.87 o
  -1  -7   7       51.38       49.73      2.64 o
   0  -7   7        0.21       -0.04      1.66 o
   1  -7   7      240.12      255.68      6.08 o
   2  -7   7        4.41        3.39      2.14 o
   3  -7   7       90.82       80.13      5.41 o
   4  -7   7       60.24       60.56      4.16 o
   5  -7   7       13.65       15.91      1.76 o
   6  -7   7       77.31       72.52      5.11 o
   7  -7   7        0.05        0.38      3.49 o
   8  -7   7        3.26        6.62      3.32 o
   9  -7   7       16.72       16.18      2.85 o
  10  -7   7        0.74       -5.05      5.05 o
  -8  -6   7        1.08       -4.74      4.74 o
  -7  -6   7       31.81       37.98      3.25 o
  -6  -6   7       28.61       22.91      2.61 o
  -5  -6   7       24.99       24.61      2.31 o
  -4  -6   7        2.81        6.48      3.25 o
  -3  -6   7       25.47       18.92      1.36 o
  -2  -6   7      728.48      687.83      9.74 o
  -1  -6   7       18.72       16.69      1.11 o
   0  -6   7      405.15      388.44      7.80 o
   1  -6   7      154.01      178.21      4.83 o
   2  -6   7      710.00      734.04      9.63 o
   3  -6   7       14.69       16.66      1.14 o
   4  -6   7       69.82       78.47      5.16 o
   5  -6   7      134.22      120.02      6.66 o
   6  -6   7        2.60        0.97      3.12 o
   7  -6   7        8.62       10.01      4.21 o
   8  -6   7       31.56       22.30      2.73 o
   9  -6   7        0.75        1.82      4.11 o
  10  -6   7        4.75        6.61      4.35 o
  -9  -5   7        0.19       -4.10      4.81 o
  -8  -5   7        0.11       -1.82      3.75 o
  -7  -5   7       10.24        4.93      3.63 o
  -6  -5   7       56.35       45.10      3.91 o
  -5  -5   7       23.77       20.83      1.98 o
  -4  -5   7      218.70      213.79      8.46 o
  -3  -5   7      183.63      154.35      4.86 o
  -2  -5   7       17.72       22.80      1.32 o
  -1  -5   7        4.66        4.88      1.66 o
   0  -5   7      144.81      190.44      6.18 o
   1  -5   7       12.29       11.24      0.92 o
   2  -5   7      205.69      188.73      5.11 o
   3  -5   7      210.06      218.43      5.46 o
   4  -5   7        0.12        5.21      2.41 o
   5  -5   7        0.31       -0.28      2.88 o
   6  -5   7       50.32       54.47      4.20 o
   7  -5   7        4.36        7.01      3.63 o
   8  -5   7       10.85        9.40      4.46 o
   9  -5   7       16.22       13.52      2.59 o
  10  -5   7        0.13       -4.43      4.43 o
  -9  -4   7        5.63       -4.36      5.49 o
  -8  -4   7        7.57        6.52      4.45 o
  -7  -4   7       36.34       31.96      2.76 o
  -6  -4   7       59.65       54.79      4.37 o
  -5  -4   7        9.64        8.21      2.94 o
  -4  -4   7        1.44        2.16      2.51 o
  -3  -4   7      390.24      366.97      6.90 o
  -2  -4   7       56.82       59.64      2.99 o
  -1  -4   7      233.14      245.75      5.31 o
   0  -4   7      224.52      242.20     12.38 o
   1  -4   7      579.47      578.90     12.17 o
   2  -4   7      186.71      201.18      6.07 o
   3  -4   7        0.13       -0.58      1.57 o
   4  -4   7      128.11      133.80      6.93 o
   5  -4   7       79.73       94.88      5.89 o
   6  -4   7        0.29        4.52      3.00 o
   7  -4   7        4.77        4.85      3.56 o
   8  -4   7        2.99       -0.83      4.15 o
   9  -4   7        0.83        3.69      3.98 o
  10  -4   7        3.36        6.25      5.26 o
  -9  -3   7        0.05       -0.93      3.91 o
  -8  -3   7        3.80        0.84      3.45 o
  -7  -3   7        5.06        6.03      3.41 o
  -6  -3   7        6.45        3.58      3.46 o
  -5  -3   7       63.96       68.23      5.26 o
  -4  -3   7       50.11       44.79      3.78 o
  -3  -3   7       89.13       74.17      3.36 o
  -2  -3   7       73.66       61.05      3.25 o
  -1  -3   7      565.28      641.47      8.38 o
   0  -3   7       30.28       35.18      1.79 o
   1  -3   7       19.77       17.00      1.04 o
   2  -3   7       63.24       68.45      3.22 o
   3  -3   7        5.50        5.56      1.83 o
   4  -3   7       94.63       91.48      5.67 o
   5  -3   7       73.87       55.50      4.41 o
   6  -3   7       65.92       57.81      4.31 o
   7  -3   7        0.86        6.90      2.65 o
   8  -3   7        0.32       -0.42      3.44 o
   9  -3   7        0.10        4.74      3.62 o
 -10  -2   7        1.03       -2.57      4.20 o
  -9  -2   7        5.89       10.48      4.00 o
  -8  -2   7        0.30       -1.22      3.54 o
  -7  -2   7        8.12        0.73      3.86 o
  -6  -2   7       70.72       72.60      4.53 o
  -5  -2   7      345.68      319.64     10.00 o
  -4  -2   7        0.07        0.00      2.51 o
  -3  -2   7      234.08      196.16      7.74 o
  -2  -2   7       20.73       24.54      1.30 o
  -1  -2   7      324.03      368.90     16.24 o
   0  -2   7      833.51      956.59     10.28 o
   1  -2   7      143.72      153.01      8.60 o
   2  -2   7      475.89      504.52     10.60 o
   3  -2   7       19.37       16.07      1.15 o
   4  -2   7       62.92       63.39      4.98 o
   5  -2   7        9.36        3.68      3.90 o
   6  -2   7        2.01        4.48      3.07 o
   7  -2   7       20.40       19.02      2.46 o
   8  -2   7        0.78        1.33      3.83 o
   9  -2   7        0.02       -3.44      4.15 o
 -10  -1   7        0.76       -3.54      4.26 o
  -9  -1   7        7.94       12.32      2.20 o
  -8  -1   7        2.30        1.21      4.02 o
  -7  -1   7        1.02       -0.36      3.07 o
  -6  -1   7       30.58       29.48      2.54 o
  -5  -1   7       65.41       63.69      5.09 o
  -4  -1   7      227.76      218.45      8.06 o
  -3  -1   7       28.23       20.08      1.24 o
  -2  -1   7        5.71        5.38      1.69 o
  -1  -1   7      123.76      144.04      4.26 o
   0  -1   7       81.43       76.96      3.36 o
   1  -1   7       13.92       15.51      1.03 o
   2  -1   7        0.68        5.68      1.77 o
   3  -1   7       54.81       56.91      6.98 o
   4  -1   7       23.68       26.58      2.50 o
   5  -1   7       71.38       66.48      4.44 o
   6  -1   7        7.25        0.73      3.50 o
   7  -1   7        0.00       -3.33      3.33 o
   8  -1   7        0.15        5.11      3.38 o
   9  -1   7        3.80        5.67      3.96 o
 -10   0   7        0.01       -3.83      3.83 o
  -9   0   7        2.85        8.97      3.70 o
  -8   0   7        9.81       13.07      2.14 o
  -7   0   7       24.10       21.31      2.28 o
  -6   0   7        0.49        3.86      3.15 o
  -5   0   7      230.67      236.91      8.89 o
  -4   0   7        5.73       -1.87      2.84 o
  -3   0   7      461.17      428.98      7.63 o
  -2   0   7       31.93       35.01      2.51 o
  -1   0   7      277.25      295.12      8.41 o
   0   0   7      195.58      216.40      5.42 o
   1   0   7       57.20       62.12      3.32 o
   2   0   7        1.52       -0.14      1.70 o
   3   0   7       68.34       73.32      9.75 o
   4   0   7       42.58       43.70      3.38 o
   5   0   7       48.62       53.65      4.31 o
   6   0   7        0.08       -3.34      3.34 o
   7   0   7        5.46        8.47      4.12 o
   8   0   7        0.73       -1.96      4.71 o
 -10   1   7        2.56        1.02      4.86 o
  -9   1   7        7.42        8.15      4.44 o
  -8   1   7        3.35        0.41      4.05 o
  -7   1   7        0.01        2.63      2.79 o
  -6   1   7      100.77       89.20      6.07 o
  -5   1   7        1.38       -0.91      2.73 o
  -4   1   7       21.51       23.97      1.94 o
  -3   1   7       50.63       44.12      3.06 o
  -2   1   7      246.19      251.46      6.78 o
  -1   1   7       41.52       36.36      2.70 o
   0   1   7       49.28       45.14      2.45 o
   1   1   7       46.08       43.55      2.64 o
   2   1   7        6.10        4.00      1.98 o
   3   1   7       93.74       92.59      6.82 o
   4   1   7       10.04        5.16      3.90 o
   5   1   7        0.45       -3.38      3.38 o
   6   1   7       14.84       16.98      2.17 o
   7   1   7        1.00        1.43      4.30 o
   8   1   7        2.64        3.14      4.25 o
 -10   2   7        0.03       -4.45      4.45 o
  -9   2   7        0.01       -2.32      3.79 o
  -8   2   7        1.65        6.77      3.69 o
  -7   2   7        3.72        6.63      2.84 o
  -6   2   7        0.35        1.74      3.27 o
  -5   2   7       51.07       47.65      3.48 o
  -4   2   7      133.36      139.71      7.22 o
  -3   2   7      278.42      273.06      6.66 o
  -2   2   7       73.48       73.78      3.88 o
  -1   2   7        6.31        3.21      2.32 o
   0   2   7       19.29       19.58      1.57 o
   1   2   7      184.41      185.31      5.80 o
   2   2   7      130.61      114.24      5.49 o
   3   2   7       77.79       80.00      5.10 o
   4   2   7       38.09       39.80      3.11 o
   5   2   7       19.06       16.52      2.56 o
   6   2   7        0.00        0.00      3.14 o
   7   2   7        3.62        6.69      4.57 o
  -9   3   7        6.05        6.22      4.08 o
  -8   3   7       12.93       14.97      2.45 o
  -7   3   7       26.26       31.82      2.63 o
  -6   3   7       29.10       24.74      2.44 o
  -5   3   7       21.11       28.49      2.67 o
  -4   3   7       66.68       49.45      4.54 o
  -3   3   7      274.45      269.70      7.00 o
  -2   3   7       88.63       92.97      4.18 o
  -1   3   7       97.48      106.05     10.02 o
   0   3   7       56.54       58.46      2.99 o
   1   3   7      101.63       99.94      4.78 o
   2   3   7        6.49        5.20      2.59 o
   3   3   7        3.51        8.54      2.67 o
   4   3   7       14.99       18.39      2.34 o
   5   3   7        4.31        9.57      3.62 o
   6   3   7        3.70        4.93      4.63 o
  -9   4   7        0.17        2.99      3.45 o
  -8   4   7        0.00        2.78      3.76 o
  -7   4   7        0.53       -2.17      4.54 o
  -6   4   7        5.19        9.08      3.19 o
  -5   4   7        6.24        2.61      3.78 o
  -4   4   7        5.70        7.90      3.49 o
  -3   4   7       58.26       61.24      3.21 o
  -2   4   7        3.13        3.07      2.38 o
  -1   4   7        0.17       -1.74      2.30 o
   0   4   7        0.93        3.26      1.57 o
   1   4   7      155.54      158.59      6.25 o
   2   4   7       48.12       41.61      6.01 o
   3   4   7        0.14        0.45      2.62 o
   4   4   7        2.09        0.92      4.25 o
   5   4   7        0.51        6.00      3.46 o
  -8   5   7       11.77       14.30      2.52 o
  -7   5   7        0.01        2.79      3.77 o
  -6   5   7       23.41       22.18      2.54 o
  -5   5   7       19.50       21.84      2.25 o
  -4   5   7       16.99       17.85      2.45 o
  -3   5   7       12.62       11.19      2.82 o
  -2   5   7       21.50       26.65      1.76 o
  -1   5   7        2.84        3.12      3.29 o
   0   5   7        0.07        2.05      2.33 o
   1   5   7       24.91       27.44      1.96 o
   2   5   7       31.03       35.31      2.21 o
   3   5   7        0.03       -0.07      2.83 o
   4   5   7        1.77        6.59      3.76 o
  -8   6   7        0.07       -4.68      4.68 o
  -7   6   7        0.02        4.50      3.57 o
  -6   6   7       15.47       11.12      4.54 o
  -5   6   7       13.42       15.02      2.58 o
  -4   6   7        0.58        1.75      3.50 o
  -3   6   7       11.53       12.80      1.94 o
  -2   6   7        0.21        3.64      2.65 o
  -1   6   7        1.33        3.08      2.37 o
   0   6   7        0.06       -0.99      2.36 o
   1   6   7        5.14        6.86      2.83 o
   2   6   7        0.00        1.74      3.01 o
   3   6   7        2.15       -0.08      4.46 o
  -6   7   7        9.71        5.55      5.23 o
  -5   7   7       12.79       12.73      4.85 o
  -4   7   7        3.10        5.80      3.55 o
  -3   7   7        0.40        2.19      2.43 o
  -2   7   7        4.44        6.45      3.12 o
  -1   7   7        1.72        2.14      4.21 o
   0   7   7        2.50       -1.02      4.96 o
   1   7   7        0.09        0.84      2.96 o
  -4   8   7        0.03       -3.20      5.23 o
  -3   8   7        0.75        5.18      4.87 o
  -2   8   7        1.72        6.53      4.25 o
   1 -14   8        4.70        3.76      3.60 o
   2 -14   8        3.34        3.95      3.19 o
   3 -14   8        0.25       -5.30      5.30 o
   4 -14   8        2.69        6.89      4.71 o
  -2 -13   8        5.47        8.93      4.44 o
  -1 -13   8        0.35        4.24      3.25 o
   0 -13   8        6.56        4.78      4.78 o
   1 -13   8        0.03        0.93      2.80 o
   2 -13   8       14.03        5.73      3.72 o
   3 -13   8        2.24        9.49      4.25 o
   4 -13   8        2.10        0.48      4.74 o
   5 -13   8        0.11        2.45      3.76 o
   6 -13   8        0.31        0.00      3.53 o
  -3 -12   8       13.69       10.15      4.03 o
  -2 -12   8        0.65       -1.19      2.67 o
  -1 -12   8        2.04        2.31      2.64 o
   0 -12   8        6.37        4.63      3.15 o
   1 -12   8       72.63       73.16      6.12 o
   2 -12   8        8.80        8.33      2.90 o
   3 -12   8        0.27       -0.43      4.06 o
   4 -12   8        6.28        7.47      3.70 o
   5 -12   8        1.35        6.29      3.87 o
   6 -12   8        1.22        1.89      3.59 o
   7 -12   8        1.10        1.00      3.93 o
  -4 -11   8        0.35       -3.00      4.42 o
  -3 -11   8        7.62        4.24      3.45 o
  -2 -11   8       11.05       13.63      2.18 o
  -1 -11   8        0.14        0.65      2.63 o
   0 -11   8       18.16       16.21      1.71 o
   1 -11   8        1.78        2.61      2.43 o
   2 -11   8       65.07       61.22      3.56 o
   3 -11   8        4.06        3.13      3.36 o
   4 -11   8        5.01        1.21      4.00 o
   5 -11   8        5.02        1.66      3.89 o
   6 -11   8        0.00        7.01      3.67 o
   7 -11   8        0.36        0.46      3.82 o
   8 -11   8        3.76        2.01      5.18 o
  -5 -10   8       38.72       38.75      3.30 o
  -4 -10   8       20.22       13.19      5.55 o
  -3 -10   8       21.23       25.11      1.77 o
  -2 -10   8        9.95        2.45      4.33 o
  -1 -10   8        0.01        0.02      2.43 o
   0 -10   8        2.83        1.43      2.63 o
   1 -10   8       62.75       64.49      3.45 o
   2 -10   8       34.20       32.69      3.10 o
   3 -10   8        1.15       -3.13      3.36 o
   4 -10   8        0.52        1.11      3.07 o
   5 -10   8        1.75        6.15      3.48 o
   6 -10   8       18.86       17.69      2.51 o
   7 -10   8        1.89        3.53      3.63 o
   8 -10   8        1.84       10.06      3.62 o
   9 -10   8        0.00        4.64      4.28 o
  -6  -9   8        0.05        2.51      4.22 o
  -5  -9   8       32.41       38.38      3.33 o
  -4  -9   8       21.05       18.62      2.71 o
  -3  -9   8       24.91       35.00      3.70 o
  -2  -9   8       72.76       69.63      4.97 o
  -1  -9   8      125.48      139.02      5.48 o
   0  -9   8       11.33        8.95      2.47 o
   1  -9   8        0.01        0.76      5.00 o
   2  -9   8       22.36       19.10      1.45 o
   3  -9   8       49.24       40.76      3.62 o
   4  -9   8        0.22       -3.28      3.28 o
   5  -9   8        2.15        3.59      3.13 o
   6  -9   8        0.25        2.70      3.01 o
   7  -9   8        5.44        8.40      4.40 o
   8  -9   8        2.09       -0.92      4.01 o
   9  -9   8        0.66       -2.50      3.89 o
  -7  -8   8        6.76       11.80      4.50 o
  -6  -8   8        2.38        2.78      4.09 o
  -5  -8   8        7.63        3.76      4.16 o
  -4  -8   8        0.66        0.76      3.65 o
  -3  -8   8       65.85       64.49      4.63 o
  -2  -8   8       47.38       57.13      3.10 o
  -1  -8   8        8.62        8.67      2.48 o
   0  -8   8       46.09       44.99      2.67 o
   1  -8   8        4.99        7.16      2.13 o
   2  -8   8       12.48        9.99      2.48 o
   3  -8   8       68.73       61.12      4.26 o
   4  -8   8       10.73        7.69      4.30 o
   5  -8   8        0.91        3.74      2.98 o
   6  -8   8        0.73       -2.94      3.33 o
   7  -8   8        6.36        1.64      4.48 o
   8  -8   8        4.45        6.69      4.01 o
   9  -8   8       10.03       12.18      5.61 o
  -8  -7   8        0.51        2.09      4.74 o
  -7  -7   8        1.49       -2.88      3.71 o
  -6  -7   8        5.12        9.70      4.25 o
  -5  -7   8       40.49       44.50      3.65 o
  -4  -7   8       25.49       26.65      2.34 o
  -3  -7   8      114.78      125.28      5.06 o
  -2  -7   8      264.28      278.56      6.80 o
  -1  -7   8      686.24      676.95     26.16 o
   0  -7   8       40.71       33.91      1.74 o
   1  -7   8      102.03       94.13      4.09 o
   2  -7   8        0.13        0.00      1.95 o
   3  -7   8      121.74      120.43      6.48 o
   4  -7   8       99.46       95.47      6.51 o
   5  -7   8        0.30        4.24      2.78 o
   6  -7   8       13.85       17.89      2.19 o
   7  -7   8        4.03        8.38      2.13 o
   8  -7   8        2.74        8.89      2.33 o
   9  -7   8        4.72        2.88      4.25 o
  -8  -6   8       11.39       14.29      2.47 o
  -7  -6   8        3.66        1.81      3.94 o
  -6  -6   8        0.59        7.52      3.24 o
  -5  -6   8        3.63        3.62      3.27 o
  -4  -6   8        0.66       -1.64      3.12 o
  -3  -6   8      199.84      205.48      6.06 o
  -2  -6   8       36.20       39.41      2.47 o
  -1  -6   8       29.20       29.98      1.56 o
   0  -6   8       21.21       20.99      1.17 o
   1  -6   8        3.31        3.78      1.96 o
   2  -6   8        1.54        3.37      4.26 o
   3  -6   8        4.19        4.03      3.07 o
   4  -6   8       30.21       32.69      2.39 o
   5  -6   8       12.54       14.45      1.82 o
   6  -6   8        1.52        0.70      3.24 o
   7  -6   8        0.05       -2.39      3.64 o
   8  -6   8        0.66       -2.61      4.26 o
   9  -6   8       10.73       11.64      2.69 o
  -9  -5   8        0.00       -0.53      4.25 o
  -8  -5   8        7.42       -0.47      5.14 o
  -7  -5   8        0.06        3.86      3.24 o
  -6  -5   8        1.18       -3.39      3.39 o
  -5  -5   8       26.31       27.90      2.20 o
  -4  -5   8        5.69        3.69      3.01 o
  -3  -5   8       19.29       15.24      4.29 o
  -2  -5   8      358.38      346.98      7.66 o
  -1  -5   8      241.18      200.50      5.44 o
   0  -5   8       24.36       22.15      1.20 o
   1  -5   8      718.71      730.55     18.73 o
   2  -5   8       20.41       20.88      1.24 o
   3  -5   8      116.50      102.79      4.19 o
   4  -5   8       67.37       59.76      4.35 o
   5  -5   8      157.26      163.22      7.89 o
   6  -5   8        0.94       -2.09      3.63 o
   7  -5   8        4.92        1.20      3.44 o
   8  -5   8        2.21        5.69      4.44 o
   9  -5   8        0.15        1.45      4.35 o
  -9  -4   8        6.76        6.51      4.78 o
  -8  -4   8       23.04       21.22      2.88 o
  -7  -4   8       30.51       29.93      3.13 o
  -6  -4   8       32.92       33.85      2.52 o
  -5  -4   8        4.66        1.96      3.40 o
  -4  -4   8       67.15       66.02      5.22 o
  -3  -4   8        6.90        3.60      3.03 o
  -2  -4   8        0.03        0.53      2.14 o
  -1  -4   8       64.91       63.83      3.23 o
   0  -4   8       30.42       44.17      5.04 o
   1  -4   8       30.42       32.30      2.82 o
   2  -4   8       20.40       18.58      2.51 o
   3  -4   8       26.90       30.04      1.44 o
   4  -4   8       27.81       22.97      1.94 o
   5  -4   8       18.30       14.56      1.82 o
   6  -4   8        4.00        6.72      3.59 o
   7  -4   8       10.15       11.33      3.93 o
   8  -4   8        0.19        0.90      3.15 o
   9  -4   8        0.11        7.40      4.10 o
  -9  -3   8        0.16       -4.04      4.04 o
  -8  -3   8        2.00       -0.88      4.12 o
  -7  -3   8        0.00        4.00      3.75 o
  -6  -3   8       15.25       13.16      2.08 o
  -5  -3   8        1.59        0.32      3.04 o
  -4  -3   8      615.53      606.82     13.99 o
  -3  -3   8      105.17       99.77      4.07 o
  -2  -3   8      131.51      136.62      4.44 o
  -1  -3   8       24.84       36.82      1.83 o
   0  -3   8       14.35       16.36      1.12 o
   1  -3   8      569.81      601.21      8.91 o
   2  -3   8       60.89       55.53      3.46 o
   3  -3   8       31.30       28.30      1.76 o
   4  -3   8        4.09        4.48      2.58 o
   5  -3   8       93.65       78.25      6.15 o
   6  -3   8       17.27       21.63      2.44 o
   7  -3   8        0.87        1.25      3.15 o
   8  -3   8        4.51        0.00      4.36 o
   9  -3   8        0.42        6.60      4.34 o
  -9  -2   8        0.27       -1.43      3.97 o
  -8  -2   8       93.32       78.65      6.25 o
  -7  -2   8        0.07       -3.54      3.91 o
  -6  -2   8       88.37       97.49      6.66 o
  -5  -2   8        7.40        3.12      2.93 o
  -4  -2   8       52.47       43.55      3.38 o
  -3  -2   8      501.87      461.36      8.15 o
  -2  -2   8        0.03       -1.67      1.67 o
  -1  -2   8      804.38      767.64     25.53 o
   0  -2   8       30.19       41.46      2.12 o
   1  -2   8      618.65      612.12      9.22 o
   2  -2   8       23.14       27.74      1.57 o
   3  -2   8        8.23        9.48      2.33 o
   4  -2   8        0.87        2.81      2.91 o
   5  -2   8       30.60       19.06      2.39 o
   6  -2   8        6.21        1.90      3.46 o
   7  -2   8        0.18       -3.91      4.06 o
   8  -2   8        0.05        7.65      4.17 o
  -9  -1   8        5.19       -2.84      4.64 o
  -8  -1   8       11.08       11.92      2.43 o
  -7  -1   8       47.79       40.96      3.22 o
  -6  -1   8      296.38      256.15     10.56 o
  -5  -1   8       80.18       82.76      6.06 o
  -4  -1   8      336.16      323.79     10.27 o
  -3  -1   8        1.47       -0.88      1.92 o
  -2  -1   8       76.10       83.87      3.69 o
  -1  -1   8       40.77       41.57      2.43 o
   0  -1   8      196.99      219.07      5.78 o
   1  -1   8      183.19      191.79      5.44 o
   2  -1   8        2.73        3.68      4.19 o
   3  -1   8       92.49       92.57      6.42 o
   4  -1   8        5.53        2.32      3.36 o
   5  -1   8        0.22        1.81      3.30 o
   6  -1   8       29.00       29.57      2.66 o
   7  -1   8        1.64        0.46      3.91 o
   8  -1   8        0.00       -1.51      4.84 o
  -9   0   8        0.37        6.18      3.52 o
  -8   0   8       29.35       35.16      3.05 o
  -7   0   8       16.57       17.39      2.35 o
  -6   0   8        6.54        4.58      3.87 o
  -5   0   8      153.31      152.35      7.41 o
  -4   0   8       23.66       18.21      1.98 o
  -3   0   8       61.13       64.00      3.04 o
  -2   0   8      216.80      212.54      7.27 o
  -1   0   8      985.70     1002.22     14.68 o
   0   0   8      339.98      330.59      7.21 o
   1   0   8        7.03        8.57      2.27 o
   2   0   8      375.09      357.97      7.76 o
   3   0   8        6.58        9.81      2.22 o
   4   0   8       24.29       27.73      2.43 o
   5   0   8        7.28        7.76      2.74 o
   6   0   8        5.45        4.28      3.26 o
   7   0   8       15.94       22.38      2.94 o
  -9   1   8       21.62       20.94      2.94 o
  -8   1   8       11.39       13.64      2.19 o
  -7   1   8       51.11       44.77      3.81 o
  -6   1   8       42.54       37.53      2.80 o
  -5   1   8       26.00       30.31      2.44 o
  -4   1   8        2.77        2.55      2.39 o
  -3   1   8      223.28      202.96     13.10 o
  -2   1   8      268.36      242.81      6.64 o
  -1   1   8        2.42        2.06      2.32 o
   0   1   8       72.03       69.56      3.45 o
   1   1   8        0.55        0.06      1.36 o
   2   1   8       48.34       50.79      2.77 o
   3   1   8        4.56        2.12      2.57 o
   4   1   8       31.54       35.33      3.00 o
   5   1   8       14.31       20.22      2.35 o
   6   1   8        9.85        8.74      4.53 o
   7   1   8        0.00       -4.16      4.35 o
  -9   2   8        5.93        6.92      4.74 o
  -8   2   8        0.19        1.83      3.29 o
  -7   2   8       61.17       56.92      4.98 o
  -6   2   8        0.27        0.38      2.99 o
  -5   2   8       40.95       37.32      2.70 o
  -4   2   8       28.83       23.99      2.48 o
  -3   2   8       12.50       12.12      3.83 o
  -2   2   8      253.58      259.38     13.25 o
  -1   2   8      326.14      339.31      7.99 o
   0   2   8      230.53      232.48     10.69 o
   1   2   8       12.04       13.89      1.47 o
   2   2   8      143.54      118.49      5.40 o
   3   2   8       19.55       20.02      1.66 o
   4   2   8        0.08        3.79      3.93 o
   5   2   8        9.90       11.96      4.56 o
   6   2   8        3.30        6.96      4.44 o
  -9   3   8       19.99       26.02      3.12 o
  -8   3   8        2.08        4.28      3.59 o
  -7   3   8        4.48        8.03      3.79 o
  -6   3   8       49.92       42.71      3.56 o
  -5   3   8        1.43        1.53      2.42 o
  -4   3   8       50.49       50.92      3.78 o
  -3   3   8       50.29       47.98      2.94 o
  -2   3   8       27.84       29.92      1.79 o
  -1   3   8        0.51        2.21      2.16 o
   0   3   8        2.84        0.54      5.83 o
   1   3   8        0.00       -2.68      2.68 o
   2   3   8       20.04       16.23      1.73 o
   3   3   8       18.03       16.25      3.20 o
   4   3   8        3.65        6.91      3.29 o
   5   3   8        0.01        7.02      3.75 o
  -8   4   8        0.68        5.00      4.00 o
  -7   4   8        5.78        4.74      4.87 o
  -6   4   8        1.84        5.22      3.84 o
  -5   4   8        1.28        6.21      2.77 o
  -4   4   8       30.54       35.01      2.65 o
  -3   4   8        4.88        4.07      2.46 o
  -2   4   8       35.11       34.74      2.21 o
  -1   4   8        0.29        0.61      2.29 o
   0   4   8       77.62       83.43      3.89 o
   1   4   8        1.67        2.34      2.82 o
   2   4   8       19.94       16.18      3.50 o
   3   4   8        8.08        4.77      2.91 o
   4   4   8        0.41       -4.53      4.53 o
  -7   5   8        2.10        5.57      4.08 o
  -6   5   8        3.60        9.36      3.86 o
  -5   5   8        0.30        4.49      4.07 o
  -4   5   8       12.51       15.59      2.51 o
  -3   5   8       32.15       30.50      2.03 o
  -2   5   8        0.19       -0.98      4.53 o
  -1   5   8        0.25        1.35      7.46 o
   0   5   8        2.67        2.33      2.23 o
   1   5   8        2.19        3.11      4.25 o
   2   5   8        0.72        2.47      2.94 o
   3   5   8        1.94        3.13      5.76 o
  -6   6   8        1.84       -4.53      4.53 o
  -5   6   8       37.92       38.53      3.29 o
  -4   6   8        2.33       -2.90      4.43 o
  -3   6   8        1.87        4.84      3.71 o
  -2   6   8        0.02       -1.41      2.67 o
  -1   6   8        0.32       -0.10      2.79 o
   0   6   8        2.62        5.51      3.92 o
   1   6   8        7.19        7.60      4.89 o
  -4   7   8       22.52       24.27      3.25 o
  -3   7   8        0.63        7.33      2.69 o
  -2   7   8        3.60        0.80      3.14 o
  -1   7   8        1.35       -0.10      3.12 o
   2 -14   9       10.92        8.35      3.63 o
   3 -14   9        1.01        4.78      4.22 o
  -1 -13   9        4.38       -0.52      3.53 o
   0 -13   9        6.48        6.64      4.18 o
   1 -13   9        1.30        1.69      2.88 o
   2 -13   9        8.83        8.78      2.96 o
   3 -13   9       10.98       10.18      5.11 o
   4 -13   9        0.31       -1.97      4.06 o
   5 -13   9        3.90       -1.00      4.19 o
   6 -13   9        3.95        3.66      4.64 o
  -3 -12   9        0.97       -1.28      3.22 o
  -2 -12   9        4.82       10.13      3.15 o
  -1 -12   9       15.67       20.47      2.65 o
   0 -12   9        2.17        2.26      2.70 o
   1 -12   9        0.81        3.31      2.85 o
   2 -12   9       10.40       14.90      7.24 o
   3 -12   9       21.59       27.07      2.82 o
   4 -12   9        2.71        3.63      3.89 o
   5 -12   9        0.10        1.39      4.18 o
   6 -12   9        0.37        4.37      4.04 o
  -4 -11   9        0.02       -1.52      4.91 o
  -3 -11   9       18.04       20.64      2.24 o
  -2 -11   9        0.05        1.35      2.60 o
  -1 -11   9        0.00        0.35      3.01 o
   0 -11   9        0.64        1.76      4.57 o
   1 -11   9       26.04       28.46      1.93 o
   2 -11   9        9.90        6.36      3.08 o
   3 -11   9       12.43        5.28      4.24 o
   4 -11   9        0.10       -3.29      3.29 o
   5 -11   9        4.44        1.72      3.61 o
   6 -11   9        3.26        5.47      3.53 o
   7 -11   9        2.31       -4.00      4.00 o
   8 -11   9        2.02        2.08      4.37 o
  -5 -10   9        0.02       -2.53      4.32 o
  -4 -10   9       25.74       30.95      3.06 o
  -3 -10   9        0.03        4.07      2.68 o
  -2 -10   9        0.74        1.57      2.43 o
  -1 -10   9       11.06       12.38      1.83 o
   0 -10   9       31.53       34.42      3.39 o
   1 -10   9       16.48       20.18      1.70 o
   2 -10   9        0.91        1.66      2.14 o
   3 -10   9        7.60        4.03      3.79 o
   4 -10   9        1.00        3.88      3.10 o
   5 -10   9        6.37        5.65      4.12 o
   6 -10   9        5.25       -3.87      4.28 o
   7 -10   9        0.26        0.46      3.42 o
   8 -10   9        4.82        1.50      5.55 o
  -6  -9   9        0.00        7.70      3.87 o
  -5  -9   9        0.32       -2.33      4.31 o
  -4  -9   9        8.30       10.74      4.10 o
  -3  -9   9       37.44       35.91      2.07 o
  -2  -9   9       36.17       34.37      6.42 o
  -1  -9   9       60.00       55.78      5.90 o
   0  -9   9        0.47        1.26      3.96 o
   1  -9   9      290.43      311.94      9.36 o
   2  -9   9        1.88        7.14      2.32 o
   3  -9   9       30.12       25.00      2.28 o
   4  -9   9        5.14        4.37      3.33 o
   5  -9   9        7.50        3.43      3.79 o
   6  -9   9        4.82        3.67      3.53 o
   7  -9   9        6.83       -0.44      4.31 o
   8  -9   9        1.93       -0.48      4.40 o
  -7  -8   9        1.14        5.80      4.44 o
  -6  -8   9        1.87       -0.48      3.86 o
  -5  -8   9        1.10        1.74      3.93 o
  -4  -8   9        3.01        7.55      3.11 o
  -3  -8   9       18.77       17.73      4.00 o
  -2  -8   9        6.73        6.71      1.58 o
  -1  -8   9      265.45      260.47      7.13 o
   0  -8   9        4.81        0.16      2.73 o
   1  -8   9       50.45       52.05      4.53 o
   2  -8   9       29.87       27.43      1.51 o
   3  -8   9        7.79        4.16      3.61 o
   4  -8   9       41.26       40.32      2.88 o
   5  -8   9        7.07        6.19      3.98 o
   6  -8   9        2.03       -0.40      3.82 o
   7  -8   9        1.77        4.81      3.99 o
   8  -8   9        3.85       12.27      4.68 o
   9  -8   9        1.50       -3.59      4.84 o
  -7  -7   9        8.06       -2.48      4.25 o
  -6  -7   9       64.89       64.82      4.61 o
  -5  -7   9        0.85        0.81      4.01 o
  -4  -7   9       65.25       63.02      4.20 o
  -3  -7   9        1.34        0.37      2.19 o
  -2  -7   9       13.86       11.63      1.32 o
  -1  -7   9       76.57       62.64      3.12 o
   0  -7   9      238.47      231.81      6.38 o
   1  -7   9       71.41       69.50      3.54 o
   2  -7   9      138.14      141.43      5.30 o
   3  -7   9      113.58      114.70      6.50 o
   4  -7   9        4.96        1.65      3.70 o
   5  -7   9        0.18        8.47      3.12 o
   6  -7   9        0.04       -2.30      2.97 o
   7  -7   9        0.52       -2.15      3.82 o
   9  -7   9        0.00        1.52      4.58 o
  -8  -6   9        0.02       -1.02      4.11 o
  -7  -6   9        0.10       -4.18      4.18 o
  -6  -6   9        0.06       -0.41      3.50 o
  -5  -6   9       77.55       65.11      4.62 o
  -4  -6   9        0.32       -1.05      3.14 o
  -3  -6   9       27.69       28.94      1.52 o
  -2  -6   9       27.98       31.17      2.80 o
  -1  -6   9       90.02      100.70      4.42 o
   0  -6   9       21.62       22.80      1.44 o
   1  -6   9        3.24        3.62      1.24 o
   2  -6   9       19.58       19.02      1.75 o
   3  -6   9        3.45        5.39      2.22 o
   4  -6   9      117.57      107.78      6.75 o
   5  -6   9       14.08       15.39      2.16 o
   6  -6   9        0.05       -1.89      2.96 o
   7  -6   9        1.31       -4.76      4.76 o
   8  -6   9        0.06        5.12      3.19 o
   9  -6   9        0.02        6.63      3.78 o
  -8  -5   9        2.02       -1.47      4.59 o
  -7  -5   9        0.70        0.90      3.71 o
  -6  -5   9       96.67       96.94      7.26 o
  -5  -5   9       38.07       35.84      2.82 o
  -4  -5   9       11.74       11.42      1.87 o
  -3  -5   9       69.36       68.99      3.72 o
  -2  -5   9       74.48       77.69      6.55 o
  -1  -5   9       39.43       38.72      2.09 o
   0  -5   9      156.56      148.58      4.96 o
   1  -5   9        1.10        0.13      2.00 o
   2  -5   9      107.42      113.29      6.26 o
   3  -5   9      431.82      430.90     18.57 o
   4  -5   9       97.23       93.68      6.43 o
   5  -5   9        0.03       -0.34      3.79 o
   6  -5   9        0.37       -3.45      3.45 o
   7  -5   9        3.22        8.20      3.20 o
   8  -5   9        0.66        0.94      4.21 o
   9  -5   9        0.01       -3.10      4.74 o
  -8  -4   9        3.77        3.81      4.56 o
  -7  -4   9        4.30        8.28      3.56 o
  -6  -4   9       10.38       15.16      2.05 o
  -5  -4   9       11.42        7.08      4.10 o
  -4  -4   9       76.58       76.29      5.67 o
  -3  -4   9       16.44       20.91      1.74 o
  -2  -4   9       58.03       53.27      3.69 o
  -1  -4   9       10.21        8.88      2.36 o
   0  -4   9       10.13        7.22      2.03 o
   1  -4   9      105.27       99.14      6.93 o
   2  -4   9        9.81        8.28      1.51 o
   3  -4   9        0.18        5.07      1.94 o
   4  -4   9      111.67      112.81      6.90 o
   5  -4   9       21.23       19.48      2.28 o
   6  -4   9        0.30        2.33      3.15 o
   7  -4   9        3.59        6.17      4.08 o
   8  -4   9        1.27        0.96      4.14 o
  -9  -3   9        2.78       -1.02      4.45 o
  -8  -3   9        0.17        3.25      4.29 o
  -7  -3   9        0.88        0.43      4.07 o
  -6  -3   9        0.89        1.13      3.13 o
  -5  -3   9       32.73       34.56      2.78 o
  -4  -3   9      185.49      150.54      7.88 o
  -3  -3   9        0.02        0.99      1.86 o
  -2  -3   9      400.76      382.65      7.75 o
  -1  -3   9       51.44       44.58      2.84 o
   0  -3   9      237.91      267.66      8.97 o
   1  -3   9       49.18       50.89      4.67 o
   2  -3   9       81.91       72.33      5.38 o
   3  -3   9       66.55       67.74      3.66 o
   4  -3   9      138.94      137.06      7.54 o
   5  -3   9        4.20        3.28      3.51 o
   6  -3   9        0.04        3.61      3.03 o
   7  -3   9        1.29        2.73      4.02 o
   8  -3   9        4.26        5.47      4.36 o
  -9  -2   9       31.11       26.35      3.30 o
  -8  -2   9       18.07       19.59      2.53 o
  -7  -2   9       17.84       13.53      5.00 o
  -6  -2   9       74.94       65.98      5.12 o
  -5  -2   9        2.99        4.81      2.83 o
  -4  -2   9      144.65      155.42      7.48 o
  -3  -2   9       64.32       61.71      2.96 o
  -2  -2   9        1.65        0.88      1.90 o
  -1  -2   9        5.54        3.10      2.08 o
   0  -2   9       34.44       30.80      1.52 o
   1  -2   9       39.42       49.13      2.83 o
   2  -2   9        1.13        0.89      3.38 o
   3  -2   9       16.77       21.12      1.44 o
   4  -2   9       37.93       40.21      2.95 o
   5  -2   9        6.80        3.44      3.80 o
   6  -2   9        3.32        0.84      4.27 o
   7  -2   9       22.30       23.75      2.75 o
   8  -2   9        7.20        7.77      4.83 o
  -9  -1   9       17.10       10.05      5.12 o
  -8  -1   9       26.25       26.96      2.85 o
  -7  -1   9       10.94       11.89      4.25 o
  -6  -1   9       10.83       10.60      3.55 o
  -5  -1   9        3.57        1.05      3.68 o
  -4  -1   9      226.38      204.56      8.80 o
  -3  -1   9       38.30       39.36      5.05 o
  -2  -1   9       21.03       20.16      1.46 o
  -1  -1   9       10.05        9.54      1.48 o
   0  -1   9      244.08      242.36      6.72 o
   1  -1   9        7.69        5.45      2.40 o
   2  -1   9        0.36       -1.49      2.90 o
   3  -1   9        1.08        2.80      2.69 o
   4  -1   9       30.31       28.57      2.44 o
   5  -1   9        0.52        1.21      3.20 o
   6  -1   9        0.16       -2.65      3.75 o
   7  -1   9        4.96       10.57      2.44 o
  -9   0   9        5.03       10.13      5.31 o
  -8   0   9       84.44       91.33      6.18 o
  -7   0   9        0.02       -4.25      4.25 o
  -6   0   9      144.02      129.86      7.88 o
  -5   0   9        6.64        9.01      3.96 o
  -4   0   9      114.21      119.00      7.34 o
  -3   0   9      156.64      142.03     12.15 o
  -2   0   9       14.54       13.15      1.28 o
  -1   0   9       27.20       23.91      3.28 o
   0   0   9       94.07      101.42      6.78 o
   1   0   9      318.30      329.74      7.98 o
   2   0   9       15.97       20.07      2.52 o
   3   0   9        4.18        4.00      2.36 o
   4   0   9       34.49       38.33      3.38 o
   5   0   9        0.76       -2.15      3.83 o
   6   0   9        4.83        7.54      4.43 o
   7   0   9        2.74       -3.72      4.08 o
  -9   1   9        4.32        8.77      4.34 o
  -8   1   9        4.53        6.20      4.07 o
  -7   1   9        7.42        9.54      2.39 o
  -6   1   9       16.98       17.24      2.24 o
  -5   1   9       31.91       31.77      2.70 o
  -4   1   9       33.05       30.34      2.66 o
  -3   1   9       40.95       41.40      2.60 o
  -2   1   9        6.78       10.01      5.13 o
  -1   1   9       82.20       75.44      4.61 o
   0   1   9       66.57       66.11      6.29 o
   1   1   9        0.93        3.06      2.90 o
   2   1   9        4.25        3.90      4.31 o
   3   1   9        3.88        4.17      2.74 o
   4   1   9        0.60       -4.05      4.05 o
   5   1   9        2.32        4.51      2.17 o
   6   1   9        0.05       -1.52      4.37 o
  -8   2   9       18.36       16.49      3.06 o
  -7   2   9       18.57       14.38      4.85 o
  -6   2   9        2.79       -0.84      3.96 o
  -5   2   9      119.48      114.07      7.67 o
  -4   2   9        0.09        1.15      3.45 o
  -3   2   9      101.86      100.38      4.95 o
  -2   2   9        0.17       -1.14      2.24 o
  -1   2   9       14.19       18.02      1.61 o
   0   2   9        7.99        5.73      2.85 o
   1   2   9       45.05       48.20      2.58 o
   2   2   9       23.45       25.93      1.91 o
   3   2   9        2.43        5.08      2.80 o
   4   2   9       36.33       30.10      3.08 o
   5   2   9        0.07       -2.54      5.16 o
  -8   3   9        5.77        3.61      5.23 o
  -7   3   9        3.90        4.88      4.42 o
  -6   3   9        4.60        5.37      3.63 o
  -5   3   9        0.33        0.42      3.79 o
  -4   3   9        9.99        7.03      4.16 o
  -3   3   9        9.25        6.79      2.84 o
  -2   3   9       24.02       30.56      4.30 o
  -1   3   9        0.00       -1.51      2.41 o
   0   3   9        2.32        3.75      2.56 o
   1   3   9        3.39        6.91      2.58 o
   2   3   9        6.01        6.32      3.35 o
   3   3   9        2.03        9.70      2.50 o
   4   3   9        0.09        4.59      3.85 o
  -7   4   9        5.48        6.73      4.77 o
  -6   4   9        0.03       -4.80      4.80 o
  -5   4   9        1.51        1.38      3.97 o
  -4   4   9        1.59        5.83      3.50 o
  -3   4   9       47.23       52.19      3.12 o
  -2   4   9       10.70       15.73      3.85 o
  -1   4   9       26.92       27.99      2.03 o
   0   4   9        5.19        7.51      3.03 o
   1   4   9        0.72        3.40      2.40 o
   2   4   9        2.58        1.13      3.07 o
   3   4   9       14.55       16.61      2.70 o
  -6   5   9        9.39       -3.08      5.34 o
  -5   5   9        0.99        4.47      4.63 o
  -4   5   9        1.57        9.28      4.34 o
  -3   5   9        0.12       -3.21      3.21 o
  -2   5   9       11.71       11.78      2.26 o
  -1   5   9        2.99        4.81      3.07 o
   0   5   9        6.24        8.29      3.64 o
   1   5   9        0.43       -3.15      3.15 o
  -4   6   9        0.12       -5.17      5.17 o
  -3   6   9       27.20       32.01      2.30 o
  -2   6   9        3.24        4.25      3.98 o
  -1   6   9        6.02        8.88      3.73 o
  -1 -13  10       24.89       28.11      2.28 o
   0 -13  10        1.70       -0.97      3.22 o
   1 -13  10        1.49        0.35      2.95 o
   2 -13  10        1.64        6.86      3.18 o
   3 -13  10       26.41       23.96      3.08 o
   4 -13  10        0.01        3.05      4.82 o
   5 -13  10        4.85        6.21      5.37 o
  -3 -12  10        7.93        4.85      3.63 o
  -2 -12  10       28.27       37.05      2.40 o
  -1 -12  10       21.55       22.23      4.52 o
   0 -12  10        0.67        6.10      3.07 o
   1 -12  10        1.03        2.05      3.11 o
   2 -12  10        0.37        2.69      2.61 o
   3 -12  10        0.50        2.76      4.37 o
   4 -12  10       10.80        8.94      5.05 o
   5 -12  10        0.00       -4.29      4.29 o
   6 -12  10       16.91       18.92      3.04 o
  -4 -11  10       12.14       15.17      5.71 o
  -3 -11  10       10.77        2.68      3.46 o
  -2 -11  10        0.63        2.76      3.14 o
  -1 -11  10        2.84       -0.93      3.01 o
   0 -11  10        3.20        3.29      2.77 o
   1 -11  10        5.03        5.60      2.98 o
   2 -11  10        0.45        0.12      4.63 o
   3 -11  10        1.05        4.01      1.95 o
   4 -11  10        0.25        0.44      3.89 o
   5 -11  10        0.03        3.16      3.70 o
   6 -11  10        1.14        4.77      4.48 o
   7 -11  10        6.06        9.70      2.46 o
  -5 -10  10        2.12        4.69      4.33 o
  -4 -10  10        0.04       -5.05      5.05 o
  -3 -10  10       11.68        8.77      5.39 o
  -2 -10  10       62.12       57.02      3.74 o
  -1 -10  10        0.90        0.45      6.35 o
   0 -10  10       65.82       58.78      3.27 o
   1 -10  10       28.63       35.00      2.23 o
   2 -10  10       17.00       12.69      1.98 o
   3 -10  10       17.32       17.31      2.43 o
   4 -10  10       17.93       23.73      2.63 o
   5 -10  10        3.31        2.57      3.47 o
   6 -10  10        9.66        4.08      4.37 o
   7 -10  10        4.70        5.83      5.05 o
   8 -10  10        1.00       -3.15      4.98 o
  -6  -9  10        4.17       -0.53      4.83 o
  -5  -9  10        5.82        7.28      4.37 o
  -4  -9  10        0.00       -1.34      4.33 o
  -3  -9  10        3.93        2.53      2.57 o
  -2  -9  10        3.28        2.38      2.39 o
  -1  -9  10       18.39       16.83      1.93 o
   0  -9  10       34.85       30.15      1.91 o
   1  -9  10        6.17        4.77      2.37 o
   2  -9  10        4.00        7.08      2.88 o
   3  -9  10       14.96       14.92      2.11 o
   4  -9  10        6.53       10.91      3.65 o
   5  -9  10        1.92       -2.04      3.88 o
   6  -9  10        0.08        3.04      3.55 o
   7  -9  10        0.06       -4.49      4.49 o
   8  -9  10        0.15        0.51      3.79 o
  -6  -8  10        0.41       -1.99      4.46 o
  -5  -8  10        5.35        8.64      3.72 o
  -4  -8  10        1.28        0.42      3.73 o
  -3  -8  10        1.83       -0.65      3.35 o
  -2  -8  10        7.41        6.24      2.77 o
  -1  -8  10        0.46        3.98      2.79 o
   0  -8  10      132.28      134.93      8.69 o
   1  -8  10      186.86      203.32      6.52 o
   2  -8  10        5.81        5.89      2.56 o
   3  -8  10        5.05        2.08      3.51 o
   4  -8  10      103.04       94.45      6.97 o
   5  -8  10        4.85       10.22      3.52 o
   6  -8  10        7.01        5.90      4.66 o
   7  -8  10        3.20        4.68      3.56 o
   8  -8  10        1.38       -5.24      5.24 o
  -7  -7  10       15.75       17.75      3.10 o
  -6  -7  10        0.85       -4.25      4.25 o
  -5  -7  10       18.73       21.58      2.64 o
  -4  -7  10       52.07       47.10      3.48 o
  -3  -7  10       39.81       42.42      2.35 o
  -2  -7  10        0.11        2.26      2.22 o
  -1  -7  10        0.79        1.85      1.96 o
   0  -7  10       13.15       12.16      1.70 o
   1  -7  10       48.20       49.45      3.17 o
   2  -7  10       32.92       29.49      3.85 o
   3  -7  10      117.87      106.00      7.20 o
   4  -7  10        0.75        4.36      3.32 o
   5  -7  10        6.10        3.07      4.14 o
   6  -7  10        1.30        2.49      3.94 o
   7  -7  10        0.19        0.00      3.20 o
   8  -7  10        2.03        2.00      3.99 o
  -7  -6  10        0.00        0.99      4.74 o
  -6  -6  10        4.91        6.60      4.25 o
  -5  -6  10       31.01       35.53      2.74 o
  -4  -6  10        0.17       -3.45      3.45 o
  -3  -6  10        6.67        8.82      2.46 o
  -2  -6  10       23.31       21.58      2.12 o
  -1  -6  10      134.94      126.17      5.06 o
   0  -6  10        0.06        1.64      3.48 o
   1  -6  10      105.33      102.35      4.60 o
   2  -6  10        0.01       -1.20      2.90 o
   3  -6  10       11.66       10.56      1.36 o
   4  -6  10      106.20      109.52      7.28 o
   5  -6  10        8.24        8.77      4.26 o
   6  -6  10        0.91        1.65      4.00 o
   7  -6  10        0.24       -1.85      4.30 o
   8  -6  10        0.34        2.01      4.69 o
  -8  -5  10       25.48       33.66      3.27 o
  -7  -5  10       52.55       68.05      5.43 o
  -6  -5  10        7.05        5.52      3.77 o
  -5  -5  10       12.64       15.78      2.16 o
  -4  -5  10       34.16       31.26      2.56 o
  -3  -5  10       97.38       91.58      6.93 o
  -2  -5  10      140.88      137.38      8.46 o
  -1  -5  10       66.16       61.36      2.98 o
   0  -5  10      238.08      241.43      6.55 o
   1  -5  10        2.26        1.69      2.26 o
   2  -5  10      106.01      109.02      4.67 o
   3  -5  10       95.51       96.36      4.56 o
   4  -5  10        1.06        4.31      1.95 o
   5  -5  10        8.04        6.91      3.87 o
   6  -5  10        8.16       11.69      4.54 o
   7  -5  10        3.12        4.22      4.06 o
   8  -5  10        1.04        4.57      3.83 o
  -8  -4  10        0.02       -0.50      4.24 o
  -7  -4  10        0.45       -1.39      4.33 o
  -6  -4  10       20.95       20.11      2.32 o
  -5  -4  10        0.88       -4.10      4.10 o
  -4  -4  10        0.11        0.71      2.94 o
  -3  -4  10      151.86      144.34      5.61 o
  -2  -4  10        3.41        5.62      2.50 o
  -1  -4  10       15.59       15.34      1.34 o
   0  -4  10       78.53       74.53      9.97 o
   1  -4  10        0.32       -1.10      2.33 o
   2  -4  10       26.41       30.72      1.65 o
   3  -4  10        1.52        3.26      2.28 o
   4  -4  10       25.08       19.93      2.48 o
   5  -4  10        0.37        0.40      3.74 o
   6  -4  10        1.73       -1.70      3.96 o
   7  -4  10        1.15       -2.88      3.90 o
   8  -4  10        2.26        4.68      5.02 o
  -8  -3  10       23.40       25.60      2.96 o
  -7  -3  10       27.13       31.02      2.93 o
  -6  -3  10       19.76       18.46      2.40 o
  -5  -3  10        7.55        8.78      3.72 o
  -4  -3  10        3.53        1.77      2.72 o
  -3  -3  10      116.79      116.56      5.72 o
  -2  -3  10      300.53      287.68      7.27 o
  -1  -3  10      182.27      174.24      7.80 o
   0  -3  10       76.16       76.58      5.94 o
   1  -3  10      232.79      237.41      6.67 o
   2  -3  10       35.10       34.44      1.98 o
   3  -3  10       40.98       45.47      5.99 o
   4  -3  10        6.28        7.17      2.94 o
   5  -3  10       10.22       10.95      4.16 o
   6  -3  10        5.45        0.44      3.93 o
   7  -3  10        7.65       11.44      5.56 o
  -8  -2  10        0.00       -1.48      4.43 o
  -7  -2  10        9.47       12.80      4.96 o
  -6  -2  10       28.39       24.57      2.36 o
  -5  -2  10        7.21        4.18      3.58 o
  -4  -2  10       26.31       20.48      2.41 o
  -3  -2  10      114.39      118.18      5.15 o
  -2  -2  10        0.05        1.26      3.61 o
  -1  -2  10        3.17        6.03      2.17 o
   0  -2  10      176.10      173.76      5.96 o
   1  -2  10      150.44      143.30      5.59 o
   2  -2  10       14.63       16.42      1.55 o
   3  -2  10        0.57       -0.49      2.58 o
   4  -2  10        6.82        9.48      3.99 o
   5  -2  10        7.37        7.65      3.75 o
   6  -2  10        0.85        2.77      3.20 o
   7  -2  10        0.42        6.75      4.62 o
  -8  -1  10       17.20       12.86      5.05 o
  -7  -1  10       11.69       14.89      2.58 o
  -6  -1  10        9.65        9.97      4.19 o
  -5  -1  10        5.16        4.10      2.03 o
  -4  -1  10        2.05        1.47      3.21 o
  -3  -1  10        3.85        1.39      2.36 o
  -2  -1  10       91.48       83.25      4.38 o
  -1  -1  10       12.46       14.99      1.23 o
   0  -1  10        7.18        6.63      2.60 o
   1  -1  10      358.74      366.84      8.62 o
   2  -1  10       60.25       64.11      3.59 o
   3  -1  10       12.23        8.70      5.49 o
   4  -1  10        0.20       -4.01      4.01 o
   5  -1  10        3.32        3.14      4.56 o
   6  -1  10        8.62       13.94      2.36 o
  -8   0  10        0.09       -4.74      4.74 o
  -7   0  10       33.28       37.56      2.88 o
  -6   0  10       28.00       26.47      2.72 o
  -5   0  10       37.84       33.45      2.79 o
  -4   0  10       31.99       36.26      2.60 o
  -3   0  10       49.75       41.85      2.32 o
  -2   0  10       19.51       23.02      1.78 o
  -1   0  10        3.52        6.94      2.62 o
   0   0  10       81.07       75.33      3.81 o
   1   0  10       38.03       31.64      4.69 o
   2   0  10       10.04        7.68      3.16 o
   3   0  10        2.75        5.83      4.47 o
   4   0  10        0.09        4.02      3.38 o
   5   0  10        0.00        1.91      3.64 o
   6   0  10        0.01        0.52      4.62 o
  -8   1  10       10.42        7.22      5.26 o
  -7   1  10        8.76        6.33      4.79 o
  -6   1  10        4.75        5.32      3.92 o
  -5   1  10        9.22        8.81      3.49 o
  -4   1  10        4.64        6.06      3.90 o
  -3   1  10        0.03        3.31      2.18 o
  -2   1  10        3.24        5.46      2.55 o
  -1   1  10       27.73       26.36      2.21 o
   0   1  10        0.70       -0.79      5.98 o
   1   1  10       88.64       90.45      8.05 o
   2   1  10        1.56       -0.88      2.16 o
   3   1  10        4.46        1.17      3.16 o
   4   1  10        3.32        5.77      3.73 o
   5   1  10        2.53        4.62      4.07 o
  -7   2  10       18.52       24.35      3.01 o
  -6   2  10       24.46       21.17      2.83 o
  -5   2  10       30.99       34.49      3.00 o
  -4   2  10       19.94       12.06      4.68 o
  -3   2  10       30.66       30.02      2.80 o
  -2   2  10        1.02       -0.36      5.05 o
  -1   2  10        0.03       -1.05      2.62 o
   0   2  10        9.74       10.28      2.16 o
   1   2  10        8.95        7.53      3.63 o
   2   2  10        0.26       -1.35      2.97 o
   3   2  10        1.31        0.89      2.56 o
   4   2  10        0.13       -4.68      4.85 o
  -7   3  10        1.41        6.40      3.92 o
  -6   3  10        9.72       14.52      2.45 o
  -5   3  10        0.87       -0.95      3.79 o
  -4   3  10        3.82        4.62      3.87 o
  -3   3  10        0.08        4.77      2.56 o
  -2   3  10       15.42       17.36      1.73 o
  -1   3  10        5.15        5.96      2.82 o
   0   3  10        4.81        4.35      2.77 o
   1   3  10        0.23        3.07      2.18 o
   2   3  10        1.85        0.50      3.51 o
   3   3  10        2.23       -1.06      3.50 o
  -6   4  10        0.01       -2.10      4.87 o
  -5   4  10       22.97       20.89      2.91 o
  -4   4  10        0.04       -4.96      4.96 o
  -3   4  10        0.54        3.06      2.65 o
  -2   4  10        7.21        6.46      3.15 o
  -1   4  10       19.16       23.10      2.09 o
   0   4  10        0.36        0.85      2.79 o
   1   4  10       17.14       19.92      2.29 o
  -3   5  10        1.76       -2.73      2.95 o
  -2   5  10        6.79       14.69      3.53 o
   0 -13  11        8.67       10.43      2.49 o
   1 -13  11        2.96        7.11      5.18 o
   2 -13  11        1.22        1.00      5.94 o
   3 -13  11        0.07        3.11      4.40 o
   4 -13  11        1.87        0.53      5.20 o
  -2 -12  11        0.37       -3.18      3.18 o
  -1 -12  11        0.28        0.76      3.12 o
   0 -12  11       11.26        8.67      3.27 o
   1 -12  11        3.12        7.89      2.90 o
   2 -12  11       14.27       15.78      1.79 o
   3 -12  11        0.01        3.86      3.79 o
   4 -12  11        1.86        6.91      3.88 o
   5 -12  11        1.00        6.06      3.71 o
   6 -12  11        0.13        3.70      4.13 o
  -3 -11  11        5.99        7.44      3.12 o
  -2 -11  11        8.17        3.75      4.22 o
  -1 -11  11        0.03        0.45      2.81 o
   0 -11  11       10.36       11.14      2.12 o
   1 -11  11        9.62        4.20      5.99 o
   2 -11  11       13.37       14.86      1.71 o
   3 -11  11        4.43        4.95      4.25 o
   4 -11  11        0.00       -1.39      3.85 o
   5 -11  11        0.17       -1.91      3.94 o
   6 -11  11        5.16        6.54      4.95 o
  -4 -10  11        5.08        8.50      2.23 o
  -3 -10  11       17.07       14.44      1.87 o
  -2 -10  11        0.65        1.02      2.56 o
  -1 -10  11       14.33       15.68      3.01 o
   0 -10  11        6.78        6.51      2.93 o
   1 -10  11        2.75        6.34      2.81 o
   2 -10  11       92.64       91.95      4.91 o
   3 -10  11       76.97       74.94      5.80 o
   4 -10  11        0.59       -3.07      4.00 o
   5 -10  11        4.82        0.91      4.77 o
   6 -10  11        8.20       13.03      4.65 o
   7 -10  11        2.68       -4.12      4.83 o
  -5  -9  11        1.00        1.52      4.90 o
  -4  -9  11        3.88        3.78      4.38 o
  -3  -9  11        1.95        1.91      2.99 o
  -2  -9  11       15.23       13.58      2.04 o
  -1  -9  11       12.33       17.61      1.60 o
   0  -9  11        8.89        9.67      3.01 o
   1  -9  11       68.23       57.97      3.32 o
   2  -9  11       75.96       75.14      3.82 o
   3  -9  11       35.75       43.59      3.68 o
   4  -9  11        4.31        9.24      3.81 o
   5  -9  11        2.08        1.32      3.94 o
   6  -9  11        4.07       -0.46      4.80 o
   7  -9  11        4.90        4.01      5.67 o
  -6  -8  11        7.06       -0.51      5.30 o
  -5  -8  11        4.47       -4.80      5.04 o
  -4  -8  11       17.09       20.87      2.56 o
  -3  -8  11       40.83       43.52      2.28 o
  -2  -8  11       26.10       18.74      1.85 o
  -1  -8  11        4.46        7.18      2.67 o
   0  -8  11       12.13       11.87      2.55 o
   1  -8  11       28.45       29.53      2.17 o
   2  -8  11       41.58       45.63      2.45 o
   3  -8  11      239.14      245.15     10.51 o
   4  -8  11        0.63       -1.63      3.63 o
   5  -8  11       22.78       20.72      2.63 o
   6  -8  11       25.76       25.62      2.94 o
   7  -8  11        0.00        3.52      4.80 o
  -6  -7  11       42.05       47.60      4.24 o
  -5  -7  11       13.89        9.60      5.19 o
  -4  -7  11        0.50        9.76      3.25 o
  -3  -7  11       38.93       40.55      2.20 o
  -2  -7  11        0.13       -0.87      4.94 o
  -1  -7  11      164.41      173.33      8.72 o
   0  -7  11       57.58       50.81      2.77 o
   1  -7  11        6.93        7.96      2.28 o
   2  -7  11       51.28       40.96      3.78 o
   3  -7  11        9.83        9.62      3.88 o
   4  -7  11        4.50        5.58      3.43 o
   5  -7  11       23.30       12.85      2.37 o
   6  -7  11        4.14        4.06      3.75 o
   7  -7  11        0.19        0.00      4.06 o
  -7  -6  11       13.29       14.65      5.97 o
  -6  -6  11       35.26       36.72      3.16 o
  -5  -6  11        1.29        6.60      3.65 o
  -4  -6  11       11.73       11.43      3.83 o
  -3  -6  11        2.66        1.54      2.37 o
  -2  -6  11       11.56       11.10      1.83 o
  -1  -6  11       75.36       72.84      7.09 o
   0  -6  11      121.71      122.29      5.40 o
   1  -6  11      198.99      205.59      6.63 o
   2  -6  11       21.54       23.77      1.64 o
   3  -6  11      165.75      168.87     12.99 o
   4  -6  11        2.44        0.79      3.68 o
   5  -6  11       18.00       21.27      2.43 o
   6  -6  11       19.97       11.75      4.99 o
   7  -6  11        0.80        3.52      4.80 o
  -7  -5  11        2.08        4.57      4.03 o
  -6  -5  11       31.85       36.46      2.85 o
  -5  -5  11       86.62       80.09      5.96 o
  -4  -5  11       16.19       13.18      2.09 o
  -3  -5  11       81.57       89.93      5.17 o
  -2  -5  11       42.80       39.52      2.08 o
  -1  -5  11      180.87      185.06     17.70 o
   0  -5  11       30.78       37.07      2.36 o
   1  -5  11       23.88       25.27      1.70 o
   2  -5  11        9.23       15.69      5.42 o
   3  -5  11        3.57        1.43      3.40 o
   4  -5  11        8.71        8.39      4.21 o
   5  -5  11        3.21       -4.00      4.00 o
   6  -5  11        0.59        2.75      3.72 o
   7  -5  11        0.09        3.07      4.15 o
  -7  -4  11        0.46       -0.50      4.01 o
  -6  -4  11       34.71       29.68      2.88 o
  -5  -4  11        0.15       -1.27      3.34 o
  -4  -4  11        2.63        8.25      3.67 o
  -3  -4  11        5.24        6.29      2.40 o
  -2  -4  11       11.82       10.08      1.76 o
  -1  -4  11      297.47      293.41      7.79 o
   0  -4  11      147.87      144.93      6.01 o
   1  -4  11       32.31       30.19      1.88 o
   2  -4  11        4.08        1.81      4.02 o
   3  -4  11       53.41       50.29      3.11 o
   4  -4  11       11.15        7.35      4.90 o
   5  -4  11        0.11        6.96      3.64 o
   6  -4  11        0.14       -3.76      4.56 o
   7  -4  11        4.04        6.29      4.80 o
  -8  -3  11        5.01        2.64      4.99 o
  -7  -3  11       25.97       23.29      2.73 o
  -6  -3  11       14.50       14.37      2.32 o
  -5  -3  11       93.71       89.08      7.08 o
  -4  -3  11       43.00       40.79      3.41 o
  -3  -3  11       75.01       94.10      5.06 o
  -2  -3  11        5.13        7.26      3.84 o
  -1  -3  11       33.24       31.77      1.98 o
   0  -3  11      216.87      207.64      6.76 o
   1  -3  11        6.23        6.03      2.84 o
   2  -3  11       48.49       53.39      2.69 o
   3  -3  11       24.77       40.72      2.35 o
   4  -3  11       23.53       25.49      2.65 o
   5  -3  11        3.30        6.76      4.62 o
   6  -3  11        0.08       -4.97      4.97 o
  -8  -2  11        3.62       -0.53      5.15 o
  -7  -2  11        0.00       -1.98      4.08 o
  -6  -2  11        0.01       -1.79      3.53 o
  -5  -2  11        1.15        0.84      3.14 o
  -4  -2  11        0.93        3.20      3.71 o
  -3  -2  11        0.81        0.38      2.20 o
  -2  -2  11       56.02       55.32      3.12 o
  -1  -2  11        8.18        3.69      2.64 o
   0  -2  11        0.67        4.50      2.29 o
   1  -2  11        3.39        1.96      2.52 o
   2  -2  11      142.08      150.08      6.21 o
   3  -2  11        7.57        8.36      1.71 o
   4  -2  11        0.72        0.44      3.63 o
   5  -2  11        1.69        3.31      4.03 o
   6  -2  11        1.50        7.14      4.73 o
  -7  -1  11        3.09        9.03      3.69 o
  -6  -1  11       50.19       42.15      3.44 o
  -5  -1  11        1.77        8.17      3.96 o
  -4  -1  11      113.26      126.55      8.09 o
  -3  -1  11       17.95       19.08      1.70 o
  -2  -1  11      157.50      159.40     12.01 o
  -1  -1  11        1.17       -1.74      2.40 o
   0  -1  11       24.52       23.26      1.82 o
   1  -1  11        2.60        3.51      3.26 o
   2  -1  11       20.46       20.51      4.11 o
   3  -1  11       77.00       86.13     11.79 o
   4  -1  11        3.70        0.00      4.29 o
   5  -1  11       11.44       19.80      2.69 o
  -7   0  11        4.88        0.52      4.39 o
  -6   0  11        3.48        7.53      4.70 o
  -5   0  11       12.59       15.53      2.48 o
  -4   0  11        0.01        3.87      3.87 o
  -3   0  11        5.24        5.61      4.89 o
  -2   0  11       12.63        9.78      3.86 o
  -1   0  11       79.34       84.89      4.24 o
   0   0  11       10.29       11.91      1.96 o
   1   0  11        4.53        4.79      2.64 o
   2   0  11       15.71       15.53      3.87 o
   3   0  11        0.16        1.42      5.11 o
   4   0  11        0.13       -5.18      5.18 o
   5   0  11        3.29        2.12      4.62 o
  -7   1  11        8.03        7.45      4.38 o
  -6   1  11       27.60       27.81      3.01 o
  -5   1  11        0.29       -4.62      4.62 o
  -4   1  11       39.53       37.73      3.28 o
  -3   1  11        4.54        6.14      2.77 o
  -2   1  11       57.83       57.75      3.20 o
  -1   1  11        0.74        2.54      2.38 o
   0   1  11        3.07        6.35      2.75 o
   1   1  11        0.25        2.80      3.25 o
   2   1  11       18.39       18.46      2.25 o
   3   1  11        0.49        0.57      2.99 o
   4   1  11        0.10        1.60      4.99 o
  -6   2  11       28.97       41.69      3.86 o
  -5   2  11       19.51       20.13      2.92 o
  -4   2  11        4.20        4.33      4.33 o
  -3   2  11       14.42       10.81      3.11 o
  -2   2  11        0.39        4.93      2.48 o
  -1   2  11       13.11        9.76      3.12 o
   0   2  11        3.74       -0.53      3.41 o
   1   2  11        0.42       -1.42      3.71 o
   2   2  11        0.06        1.96      3.07 o
  -5   3  11        0.68       -4.19      4.57 o
  -4   3  11        1.19        5.66      3.75 o
  -3   3  11        0.22        3.94      2.70 o
  -2   3  11        4.33        6.08      4.25 o
  -1   3  11        2.71        3.59      2.27 o
   0   3  11       11.83       17.41      2.48 o
   1   3  11        8.15       13.28      4.95 o
  -1 -12  12        0.20       -1.02      2.99 o
   0 -12  12        0.16       -1.25      2.92 o
   1 -12  12        4.68        5.45      3.77 o
   2 -12  12       15.29       11.33      3.51 o
   3 -12  12        0.53       -2.54      4.16 o
   4 -12  12        2.62        2.60      4.91 o
  -3 -11  12        0.17        2.08      8.32 o
  -2 -11  12        0.44        2.19      3.04 o
  -1 -11  12        6.07        6.56      3.16 o
   0 -11  12        0.74        0.34      8.41 o
   1 -11  12        0.65       -3.94      4.47 o
   2 -11  12        0.53        2.08      3.31 o
   3 -11  12       59.90       54.38      4.68 o
   4 -11  12        8.44        4.93      4.78 o
   5 -11  12        0.11       -0.51      4.94 o
  -4 -10  12        3.28        4.77      4.77 o
  -3 -10  12        3.73        4.45      2.69 o
  -2 -10  12        2.94        2.32      3.16 o
  -1 -10  12       23.61       21.01      2.30 o
   0 -10  12        7.46        2.36      3.19 o
   1 -10  12        0.52        6.93      2.54 o
   2 -10  12       32.39       29.20      2.02 o
   3 -10  12       10.15       13.81      4.65 o
   4 -10  12       16.02       20.19      2.80 o
   5 -10  12        2.59        1.46      4.70 o
   6 -10  12        6.79        3.61      4.75 o
  -5  -9  12        0.66        3.75      4.38 o
  -4  -9  12        0.09       -0.50      4.39 o
  -3  -9  12        0.19        3.52      6.13 o
  -2  -9  12       14.47       17.09      1.99 o
  -1  -9  12        2.55       -0.67      2.87 o
   0  -9  12        0.02        3.64      2.46 o
   1  -9  12       16.54       19.92      1.80 o
   2  -9  12        2.06        3.67      3.56 o
   3  -9  12       19.21       21.52      2.40 o
   4  -9  12       18.02       12.28      4.52 o
   5  -9  12        2.49        1.42      3.93 o
   6  -9  12        3.00        0.00      4.58 o
  -5  -8  12       56.62       60.12      5.00 o
  -4  -8  12       20.16       28.03      2.74 o
  -3  -8  12       21.82       17.46      1.83 o
  -2  -8  12       15.13       12.10      3.32 o
  -1  -8  12       49.43       50.92      2.57 o
   0  -8  12       58.87       51.51      3.04 o
   1  -8  12        6.74        4.02      3.11 o
   2  -8  12        1.03       -0.02      2.68 o
   3  -8  12        3.54        2.50      4.43 o
   4  -8  12        0.01        0.45      3.29 o
   5  -8  12       14.71       13.79      2.54 o
   6  -8  12        2.04       -4.95      4.95 o
  -6  -7  12        1.28       -1.03      5.18 o
  -5  -7  12        3.46        6.36      4.67 o
  -4  -7  12        9.45        2.29      4.87 o
  -3  -7  12        2.70        1.03      2.60 o
  -2  -7  12        0.21       -2.25      2.85 o
  -1  -7  12       27.76       29.19      1.91 o
   0  -7  12       35.49       38.78      2.11 o
   1  -7  12        3.24        5.88      3.87 o
   2  -7  12        0.02        0.04      3.04 o
   3  -7  12        2.13        3.68      3.81 o
   4  -7  12        0.10       -2.20      4.04 o
   5  -7  12        1.73        2.76      4.06 o
   6  -7  12        6.80        6.38      4.19 o
  -6  -6  12       10.03        7.53      4.99 o
  -5  -6  12       12.38       16.13      2.57 o
  -4  -6  12       67.12       64.62      4.97 o
  -3  -6  12        3.44        3.76      3.44 o
  -2  -6  12       89.25       88.54     14.30 o
  -1  -6  12       30.42       28.41      2.75 o
   0  -6  12      218.15      203.35      7.16 o
   1  -6  12       47.03       45.70      2.54 o
   2  -6  12       12.51       11.21      1.59 o
   3  -6  12       15.12       17.06      2.84 o
   4  -6  12        0.01       -3.94      3.94 o
   5  -6  12       15.26       16.77      2.75 o
   6  -6  12        6.41        5.93      5.55 o
  -6  -5  12       29.63       25.97      3.01 o
  -5  -5  12        0.40        2.79      3.22 o
  -4  -5  12       16.42        4.80      4.64 o
  -3  -5  12        6.67        7.67      2.37 o
  -2  -5  12        1.39        6.13      2.52 o
  -1  -5  12        0.07        4.04      3.79 o
   0  -5  12      210.26      216.59      7.20 o
   1  -5  12       16.57       21.89      3.56 o
   2  -5  12        0.64       -0.62      2.39 o
   3  -5  12        1.21        0.77      2.79 o
   4  -5  12        0.00        4.44      3.87 o
   5  -5  12        0.55       -3.90      3.90 o
   6  -5  12        4.63        1.51      5.30 o
  -7  -4  12        4.08        5.36      5.19 o
  -6  -4  12       18.50       15.69      2.68 o
  -5  -4  12        2.03        4.61      3.51 o
  -4  -4  12       30.17       24.18      2.65 o
  -3  -4  12        0.01       -0.19      2.35 o
  -2  -4  12       49.60       53.40      2.90 o
  -1  -4  12        8.69        8.05      1.49 o
   0  -4  12       10.19       10.37      3.14 o
   1  -4  12       92.73       97.04      5.29 o
   2  -4  12        1.99        1.73      2.88 o
   3  -4  12       33.79       40.55      3.60 o
   4  -4  12       15.09       20.18      2.52 o
   5  -4  12       11.50       12.53      4.47 o
   6  -4  12        3.30        2.07      4.85 o
  -7  -3  12        4.93        0.53      4.93 o
  -6  -3  12       47.15       61.85      5.37 o
  -5  -3  12       26.07       21.15      2.74 o
  -4  -3  12       45.43       41.60      2.89 o
  -3  -3  12       15.02       16.08      1.83 o
  -2  -3  12        4.52        2.41      2.24 o
  -1  -3  12       11.05        7.86      2.82 o
   0  -3  12        0.94       -2.52      2.52 o
   1  -3  12        1.69       -0.89      3.12 o
   2  -3  12        0.02        2.52      2.19 o
   3  -3  12       26.55       24.61      1.91 o
   4  -3  12        6.31        3.31      5.06 o
   5  -3  12        0.04       -2.00      4.30 o
  -7  -2  12        2.39       -3.23      5.43 o
  -6  -2  12       12.24        7.85      4.61 o
  -5  -2  12        7.46        9.75      4.48 o
  -4  -2  12        3.91       -3.13      3.75 o
  -3  -2  12        0.49        4.98      2.16 o
  -2  -2  12       20.22       20.81      1.84 o
  -1  -2  12        6.96        7.28      2.68 o
   0  -2  12        7.88        4.26      2.93 o
   1  -2  12        1.77       -0.47      3.46 o
   2  -2  12        2.21        2.99      4.31 o
   3  -2  12       21.85       20.41      1.94 o
   4  -2  12       27.48       32.77      3.19 o
   5  -2  12        0.18       -1.05      4.91 o
  -6  -1  12       13.57       13.04      4.97 o
  -5  -1  12       60.45       59.41      5.78 o
  -4  -1  12       46.75       50.12      3.40 o
  -3  -1  12       18.35       20.35      5.84 o
  -2  -1  12       21.81       20.14      1.88 o
  -1  -1  12       29.46       31.69      2.91 o
   0  -1  12       43.45       41.41      3.57 o
   1  -1  12        0.40        3.14      5.94 o
   2  -1  12        2.83        4.26      2.78 o
   3  -1  12        1.91        4.29      4.34 o
   4  -1  12       16.32       20.72      3.01 o
  -6   0  12        6.42       11.90      4.88 o
  -5   0  12       19.48       19.91      2.96 o
  -4   0  12        4.30        1.44      4.92 o
  -3   0  12        0.81       -2.10      2.46 o
  -2   0  12        0.05       -2.81      2.81 o
  -1   0  12       13.84       11.80      3.19 o
   0   0  12        0.96        3.11      2.68 o
   1   0  12        1.83        0.36      2.64 o
   2   0  12        1.77        3.94      3.11 o
   3   0  12        9.26        6.49      4.05 o
  -5   1  12       23.99       16.55      6.12 o
  -4   1  12       48.00       45.12      3.97 o
  -3   1  12        3.40        3.00      3.13 o
  -2   1  12       10.28        8.92      3.26 o
  -1   1  12        2.08        4.75      3.66 o
   0   1  12        7.98        9.89      3.82 o
   1   1  12       16.51       16.50      2.16 o
   2   1  12        1.87        4.93      3.23 o
  -4   2  12        1.33       -3.21      5.08 o
  -3   2  12        5.76        9.19      2.95 o
  -2   2  12        0.87        3.46      4.55 o
  -1   2  12        2.16       -2.50      3.94 o
   0   2  12       16.46       18.56      2.10 o
   1 -12  13        2.99        0.53      3.42 o
   2 -12  13        1.26        0.33      3.20 o
  -2 -11  13        4.53        5.35      3.35 o
  -1 -11  13        0.54       -0.25      3.46 o
   0 -11  13        1.25        1.82      3.01 o
   1 -11  13        2.08        7.88      3.25 o
   2 -11  13        1.03        1.05      5.56 o
   3 -11  13        2.13       -4.58      4.58 o
   4 -11  13        8.51        2.63      4.97 o
  -3 -10  13       15.26       18.76      4.20 o
  -2 -10  13       22.91       21.30      4.25 o
  -1 -10  13        1.42       -0.50      3.09 o
   0 -10  13        9.75       13.39      2.22 o
   1 -10  13        0.02       -1.10      2.85 o
   2 -10  13        2.35       -3.09      3.46 o
   3 -10  13       12.50       13.18      2.70 o
   4 -10  13        8.48        7.61      4.22 o
   5 -10  13        1.95        4.72      4.54 o
  -4  -9  13       26.27       29.98      3.41 o
  -3  -9  13        2.69       -0.86      8.15 o
  -2  -9  13       10.92       13.57      2.20 o
  -1  -9  13        3.10        5.65      2.85 o
   0  -9  13        5.86        4.87      2.57 o
   1  -9  13        1.64       -3.14      3.14 o
   2  -9  13        8.97        7.68      3.15 o
   3  -9  13        2.16        8.38      4.11 o
   4  -9  13       11.29        5.92      5.13 o
   5  -9  13        1.39        3.58      4.37 o
  -4  -8  13       17.56       24.83      2.82 o
  -3  -8  13       20.36       26.32      2.05 o
  -2  -8  13       56.30       58.31      3.04 o
  -1  -8  13       39.31       37.07      2.98 o
   0  -8  13       11.54       13.15      2.08 o
   1  -8  13        0.59        0.55      2.76 o
   2  -8  13        5.63        4.66      4.09 o
   3  -8  13        0.03       -3.29      3.29 o
   4  -8  13        0.00       -4.87      4.87 o
  -5  -7  13       15.42       13.67      5.20 o
  -4  -7  13        2.75       -1.98      4.74 o
  -3  -7  13        0.70        0.70      2.74 o
  -2  -7  13        7.96        8.28      2.09 o
  -1  -7  13        5.09        6.12      1.82 o
   0  -7  13        0.01       -2.64      2.85 o
   1  -7  13        0.00        2.74      5.09 o
   2  -7  13       41.60       42.80      2.51 o
   3  -7  13        0.85        2.70      3.67 o
   4  -7  13        0.90        1.93      4.04 o
   5  -7  13        0.22        2.52      4.25 o
  -5  -6  13       25.19       19.95      3.07 o
  -4  -6  13       38.37       36.25      3.37 o
  -3  -6  13       51.39       48.80      5.65 o
  -2  -6  13       26.67       28.18      1.95 o
  -1  -6  13      110.06      112.16      5.90 o
   0  -6  13        7.21        5.56      3.57 o
   1  -6  13        3.16        3.53      2.88 o
   2  -6  13        7.20        9.18      2.83 o
   3  -6  13       12.87       16.73      3.26 o
   4  -6  13        0.14        3.88      4.49 o
   5  -6  13        6.34        9.66      5.01 o
  -5  -5  13        5.28        4.56      3.82 o
  -4  -5  13        0.81        1.91      3.65 o
  -3  -5  13        0.67       -2.82      3.87 o
  -2  -5  13        2.70        1.14      2.73 o
  -1  -5  13        0.18       -2.54      2.54 o
   0  -5  13        1.31        4.44      2.67 o
   1  -5  13        1.52        0.22      5.53 o
   2  -5  13        5.00        1.71      3.62 o
   3  -5  13        1.94        2.62      3.32 o
   4  -5  13        0.50       -1.97      4.25 o
   5  -5  13        5.97        5.18      4.86 o
  -6  -4  13        1.47       -4.57      4.57 o
  -5  -4  13       25.44       23.66      3.02 o
  -4  -4  13       17.96       15.60      2.88 o
  -3  -4  13       94.48       86.12      4.49 o
  -2  -4  13        3.09        1.57      2.77 o
  -1  -4  13       46.57       47.69      2.75 o
   0  -4  13       23.29       21.02      2.43 o
   1  -4  13       13.13        9.60      3.49 o
   2  -4  13        0.04       -0.57      4.62 o
   3  -4  13        0.75        3.27      3.42 o
   4  -4  13        0.62        1.02      4.70 o
  -5  -3  13        0.00       -3.06      3.74 o
  -4  -3  13        6.57        1.94      4.06 o
  -3  -3  13        6.94        3.45      3.66 o
  -2  -3  13       16.83       15.82      2.54 o
  -1  -3  13        0.27        0.44      2.69 o
   0  -3  13        0.63        3.45      2.98 o
   1  -3  13        8.84        7.00      3.09 o
   2  -3  13        7.32        7.12      3.13 o
   3  -3  13        4.06        0.00      3.10 o
   4  -3  13       25.29       26.12      3.23 o
  -5  -2  13       14.83       11.78      5.30 o
  -4  -2  13        9.78       12.40      4.73 o
  -3  -2  13       65.34       71.38      4.13 o
  -2  -2  13        0.19        2.13      2.50 o
  -1  -2  13       15.18       12.22      3.33 o
   0  -2  13        0.80        5.37      2.65 o
   1  -2  13       24.42       21.85      2.71 o
   2  -2  13        9.10        7.03      3.44 o
   3  -2  13        4.53        3.52      2.90 o
  -5  -1  13        0.02       -2.11      3.73 o
  -4  -1  13       11.06        5.64      4.99 o
  -3  -1  13       16.41       19.33      4.11 o
  -2  -1  13       32.75       37.33      2.86 o
  -1  -1  13        5.24        5.35      3.53 o
   0  -1  13       13.54       18.21      3.61 o
   1  -1  13        1.42        2.34      2.72 o
   2  -1  13       14.35       20.61      4.26 o
  -4   0  13       15.98       21.67      3.03 o
  -3   0  13       10.34        6.83      4.80 o
  -2   0  13        0.83        0.73      2.86 o
  -1   0  13        0.22        0.62      2.68 o
   0   0  13        2.75        1.07      3.19 o
   1   0  13        1.42        1.56      4.35 o
  -1 -10  14        2.20        1.29      3.33 o
   0 -10  14        6.94        7.92      4.33 o
   1 -10  14        2.53        5.51      6.51 o
   2 -10  14        1.47        2.61      3.14 o
   3 -10  14        0.02       -1.04      4.35 o
  -2  -9  14        0.27       -3.25      3.42 o
  -1  -9  14       30.96       33.98      7.75 o
   0  -9  14        0.64        4.78      2.54 o
   1  -9  14       40.41       46.72      2.74 o
   2  -9  14        0.03        3.48      5.83 o
   3  -9  14       13.31       19.13      2.58 o
   4  -9  14        2.62        5.91      3.91 o
  -3  -8  14       14.80       13.37      4.15 o
  -2  -8  14        3.61        4.09      3.11 o
  -1  -8  14        2.48        1.98      2.97 o
   0  -8  14        1.77        1.36      5.69 o
   1  -8  14        0.34       -0.01      2.98 o
   2  -8  14        1.05        0.36      3.11 o
   3  -8  14        4.38        8.50      3.63 o
   4  -8  14        0.68       -0.53      5.18 o
  -4  -7  14        1.22       -2.14      4.80 o
  -3  -7  14       38.72       33.47      4.43 o
  -2  -7  14        0.08       -2.23      3.50 o
  -1  -7  14        0.66        1.45      2.78 o
   0  -7  14        1.43        2.04      3.19 o
   1  -7  14        2.85        0.13      4.92 o
   2  -7  14        6.25        7.27      2.10 o
   3  -7  14        3.65       -0.50      5.15 o
   4  -7  14       13.90       16.07      2.84 o
  -4  -6  14        1.20        6.35      3.88 o
  -3  -6  14       12.95       10.76      4.44 o
  -2  -6  14       43.80       43.73      2.64 o
  -1  -6  14       11.76        9.02      3.74 o
   0  -6  14        0.07        3.71      2.61 o
   1  -6  14        4.00        9.61      1.98 o
   2  -6  14        0.63       -1.63      5.22 o
   3  -6  14        4.52        8.18      3.39 o
   4  -6  14        2.08        3.21      4.55 o
  -4  -5  14        0.03       -4.20      4.93 o
  -3  -5  14        9.52       11.18      3.14 o
  -2  -5  14        6.26        1.93      5.18 o
  -1  -5  14        2.13        2.78      4.20 o
   0  -5  14        0.06       -0.47      2.91 o
   1  -5  14        2.09       -1.23      3.44 o
   2  -5  14        7.97        5.21      4.01 o
   3  -5  14        0.02        1.03      3.40 o
  -4  -4  14       27.82       24.75      3.32 o
  -3  -4  14        9.81       12.21      3.29 o
  -2  -4  14       43.62       38.36      2.40 o
  -1  -4  14       50.72       50.74      4.84 o
   0  -4  14        1.80        2.25      5.25 o
   1  -4  14        8.25        7.44      3.38 o
   2  -4  14        1.90        5.31      3.18 o
   3  -4  14       20.11       25.90      2.16 o
  -4  -3  14        3.26        3.22      4.36 o
  -3  -3  14        0.83        3.95      2.78 o
  -2  -3  14        9.33       13.33      3.59 o
  -1  -3  14        0.01        0.09      2.95 o
   0  -3  14        0.28       -2.44      3.07 o
   1  -3  14        0.81        0.40      3.91 o
   2  -3  14        4.38        5.61      3.23 o
  -3  -2  14       25.42       28.05      2.23 o
  -2  -2  14       19.46       21.02      2.13 o
  -1  -2  14       20.25       23.61      2.42 o
   0  -2  14        9.07        3.99      3.52 o
   0  -8  15        0.04        1.78      3.19 o
  -1  -7  15       29.79       28.78      3.56 o
   0  -7  15       17.82       14.49      2.58 o
   1  -7  15        1.13       -2.27      3.27 o
  -1  -6  15        0.27        1.51      5.11 o
   0  -6  15       12.73       16.22      2.06 o
   1  -6  15        9.25        8.17      3.45 o
 
